# Supplementary material for: Diverse Effects of a Seven-Year Experimental Grassland Fragmentation on Major Invertebrate Groups
Source: PLoS One. 2016 Feb 18;11(2):e0149567. doi: 10.1371/journal.pone.0149567 (PMC4758731; doi:10.1371/journal.pone.0149567)
Supplement: S1 File — (XLS) [file pone.0149567.s001.xls]

## Sheet: Comments
Comments and definitions on how data was used for analyses
This workbook contains the raw data from the survey reported in the paper Braschler & Baur. Diverse Effects of a Seven-Year Experimental Grassland Fragmentation on Major Invertebrate Groups.
Handling of not fully identified specimens (damaged specimens and some juveniles):
Juvenile Arion were all assigned to A. vulgaris. A few specimens may have belonged to one of the other Arion species.
Juvenile Deroceras were grouped with adult Deroceras reticulatum as one group Deroceras sp. They are likely all D. reticulatum, as no other Deroceras species was ever observed in the sites and have been treated as such.
The very few other gastropod specimens for which the genus but not the species were known were assigned to the species of the same genus occurring in the same sample, trap, or plot. If multiple candidate species were present then not fully identified specimens were assigned according to their relative proportions. Species: Vertigo, Pupilla, Vallonia. In one case a Vertigo sp. occured in a plot wi…
For specimens of focus groups for which even the genus could not be determined, it was checked whether other members of the same focus group were present. All Formicidae sp. samples also included Lasius paralienus the most likely identity of the not fully identified ants and it was thus decided to combine them. All Lycosidae sp. samples also contained a species of fully identified Lycosidae and a…
Incomplete sample label
In one instance a species is listed without a date for N1LT1 (CARAVIOL 1). This was deleted from species list for sample but added as a species as approbriate for pooled data.
In seven cases (all for rove beetles with the date 154) the site and block designations on the sample labels that came back from expert identification disagreed. These seven beetles were removed from the data.
Compromised samples (excluded from analyses)
Some traps were dry, nearly dry, filled with soil, or only filled with grass at collection. Some of these included some animals of the focal groups. These records were not used in analyses.
M6LC1_224
M7MC1_224
M7MC2_224
M8LC1_224
N2MT2_224
V11LC2_224
V11MC1_224
V12MC1_209
V12MC2_182
V9LC1_224
V9LC2_209
V9LC2_224
V9MC1_224
V9MC2_209
V9MC2_224
Abbreviations
Focal groups
AM Ants
AS Woodlice
CB Ground beetles.
GA Gastropods
OR Gryllus campestris (Orthopthera: Gryllidae), no other Orthoptera species in pitfall traps though many were abundant in the plots and have been studied using different methods in earlier papers.
SP Spiders
ST Rove beetles
Study sites
M Movelier
N Nenzlingen
V Vicques
Blocks
Nenzlingen 1-5, Movelier 6-8, Vicques 9-12
Plot size
S small (1.5m * 1.5m)
L large (4.5m * 4.5m
Fragmentation treatment
C control plot
T fragment
Trap number
The two traps per plot. The number does not indicate coordinates.
Date
The day of the year
T-M Mean indicator value for temperature from Seifert (2007)
F-M Mean indicator value for humidity from Seifert (2007)
PD-M Mean indicator value for temperature from Seifert (2007)
Humidity_Preferences Humidity preference information for gastropod, ground beetle and rove beetle species
Gastropods; 1 wet, 2, moist, 3 dry; Ground beetles and rove beetles: h hygrophilous, m mesophilous, x xerophilous, sx steno-xerophilous
NoC Number of control plots of either size in which species was observed
LengthMean Mean lenght in mm for gastropods
LengthMax Maximum adult lenght in mm used for all other groups
SourceLength Database, paper, website or book from which lenght information was retrieved
SourceLengthComment Comments to lenght (e.g. differences between males and females)

## Sheet: PitfallDataRaw
StudySite	Block	PlotSize	FragmentationTreatment	TrapNumber	Date	Group	GenusCode	SpeciesCode	Order	Family	Genus	Species	TotalIndividuals
N	2	S	T	2	140	CB	ABAX	ABAXOVAL	Coleoptera	Carabidae	Abax	ovalis	1
N	5	L	C	2	140	CB	ABAX	ABAXOVAL	Coleoptera	Carabidae	Abax	ovalis	1
V	9	L	T	1	140	CB	ABAX	ABAXOVAL	Coleoptera	Carabidae	Abax	ovalis	1
N	5	L	T	2	154	CB	ABAX	ABAXPARA	Coleoptera	Carabidae	Abax	parallelepipedus	1
M	6	S	C	2	154	CB	ABAX	ABAXPARA	Coleoptera	Carabidae	Abax	parallelepipedus	1
V	12	L	T	1	154	CB	ABAX	ABAXPARA	Coleoptera	Carabidae	Abax	parallelepipedus	1
V	11	L	T	1	182	CB	ABAX	ABAXPARA	Coleoptera	Carabidae	Abax	parallelepipedus	1
V	11	S	C	2	196	CB	ABAX	ABAXPARA	Coleoptera	Carabidae	Abax	parallelepipedus	1
V	10	S	T	1	224	CB	ABAX	ABAXPARA	Coleoptera	Carabidae	Abax	parallelepipedus	1
M	6	S	C	2	182	CB	ABAX	ABAXPAUS	Coleoptera	Carabidae	Abax	parallelus	1
M	6	L	T	2	182	GA	AEGO	AEGONITE	Pulmonata	Oxychilidae	Aegopinella	nitens	1
M	6	L	C	2	154	SP	AGRO	AGROCUPR	Araneae	Liocranidae	Agroeca	cuprea	1
M	6	L	C	1	168	SP	AGRO	AGROCUPR	Araneae	Liocranidae	Agroeca	cuprea	1
M	8	S	C	2	182	SP	AGRO	AGROCUPR	Araneae	Liocranidae	Agroeca	cuprea	1
V	9	L	T	2	140	SP	ALOP	ALOPACCE	Araneae	Lycosidae	Alopecosa	accentuata	1
V	9	L	T	1	168	SP	ALOP	ALOPACCE	Araneae	Lycosidae	Alopecosa	accentuata	2
V	9	S	T	2	168	SP	ALOP	ALOPACCE	Araneae	Lycosidae	Alopecosa	accentuata	1
V	10	L	C	1	168	SP	ALOP	ALOPACCE	Araneae	Lycosidae	Alopecosa	accentuata	1
V	11	L	T	1	168	SP	ALOP	ALOPACCE	Araneae	Lycosidae	Alopecosa	accentuata	1
V	11	S	T	1	168	SP	ALOP	ALOPACCE	Araneae	Lycosidae	Alopecosa	accentuata	1
V	11	S	T	2	168	SP	ALOP	ALOPACCE	Araneae	Lycosidae	Alopecosa	accentuata	1
V	11	L	T	1	196	SP	ALOP	ALOPACCE	Araneae	Lycosidae	Alopecosa	accentuata	1
N	1	L	T	1	140	SP	ALOP	ALOPCUNE	Araneae	Lycosidae	Alopecosa	cuneata	22
N	1	L	T	2	140	SP	ALOP	ALOPCUNE	Araneae	Lycosidae	Alopecosa	cuneata	14
N	1	L	C	1	140	SP	ALOP	ALOPCUNE	Araneae	Lycosidae	Alopecosa	cuneata	12
N	1	L	C	2	140	SP	ALOP	ALOPCUNE	Araneae	Lycosidae	Alopecosa	cuneata	5
N	1	S	T	1	140	SP	ALOP	ALOPCUNE	Araneae	Lycosidae	Alopecosa	cuneata	4
N	1	S	T	2	140	SP	ALOP	ALOPCUNE	Araneae	Lycosidae	Alopecosa	cuneata	22
N	1	S	C	1	140	SP	ALOP	ALOPCUNE	Araneae	Lycosidae	Alopecosa	cuneata	20
N	1	S	C	2	140	SP	ALOP	ALOPCUNE	Araneae	Lycosidae	Alopecosa	cuneata	20
N	2	L	T	1	140	SP	ALOP	ALOPCUNE	Araneae	Lycosidae	Alopecosa	cuneata	29
N	2	L	T	2	140	SP	ALOP	ALOPCUNE	Araneae	Lycosidae	Alopecosa	cuneata	9
N	2	L	C	1	140	SP	ALOP	ALOPCUNE	Araneae	Lycosidae	Alopecosa	cuneata	29
N	2	L	C	2	140	SP	ALOP	ALOPCUNE	Araneae	Lycosidae	Alopecosa	cuneata	23
N	2	S	T	1	140	SP	ALOP	ALOPCUNE	Araneae	Lycosidae	Alopecosa	cuneata	12
N	2	S	T	2	140	SP	ALOP	ALOPCUNE	Araneae	Lycosidae	Alopecosa	cuneata	5
N	2	S	C	1	140	SP	ALOP	ALOPCUNE	Araneae	Lycosidae	Alopecosa	cuneata	16
N	2	S	C	2	140	SP	ALOP	ALOPCUNE	Araneae	Lycosidae	Alopecosa	cuneata	16
N	3	L	T	1	140	SP	ALOP	ALOPCUNE	Araneae	Lycosidae	Alopecosa	cuneata	5
N	3	L	T	2	140	SP	ALOP	ALOPCUNE	Araneae	Lycosidae	Alopecosa	cuneata	1
N	3	L	C	1	140	SP	ALOP	ALOPCUNE	Araneae	Lycosidae	Alopecosa	cuneata	8
N	3	L	C	2	140	SP	ALOP	ALOPCUNE	Araneae	Lycosidae	Alopecosa	cuneata	6
N	3	S	T	1	140	SP	ALOP	ALOPCUNE	Araneae	Lycosidae	Alopecosa	cuneata	3
N	3	S	T	2	140	SP	ALOP	ALOPCUNE	Araneae	Lycosidae	Alopecosa	cuneata	14
N	3	S	C	1	140	SP	ALOP	ALOPCUNE	Araneae	Lycosidae	Alopecosa	cuneata	7
N	3	S	C	2	140	SP	ALOP	ALOPCUNE	Araneae	Lycosidae	Alopecosa	cuneata	8
N	4	L	T	1	140	SP	ALOP	ALOPCUNE	Araneae	Lycosidae	Alopecosa	cuneata	8
N	4	L	T	2	140	SP	ALOP	ALOPCUNE	Araneae	Lycosidae	Alopecosa	cuneata	9
N	4	L	C	1	140	SP	ALOP	ALOPCUNE	Araneae	Lycosidae	Alopecosa	cuneata	15
N	4	L	C	2	140	SP	ALOP	ALOPCUNE	Araneae	Lycosidae	Alopecosa	cuneata	11
N	4	S	T	1	140	SP	ALOP	ALOPCUNE	Araneae	Lycosidae	Alopecosa	cuneata	15
N	4	S	T	2	140	SP	ALOP	ALOPCUNE	Araneae	Lycosidae	Alopecosa	cuneata	4
N	4	S	C	1	140	SP	ALOP	ALOPCUNE	Araneae	Lycosidae	Alopecosa	cuneata	13
N	4	S	C	2	140	SP	ALOP	ALOPCUNE	Araneae	Lycosidae	Alopecosa	cuneata	10
N	5	L	T	1	140	SP	ALOP	ALOPCUNE	Araneae	Lycosidae	Alopecosa	cuneata	6
N	5	L	T	2	140	SP	ALOP	ALOPCUNE	Araneae	Lycosidae	Alopecosa	cuneata	17
N	5	L	C	1	140	SP	ALOP	ALOPCUNE	Araneae	Lycosidae	Alopecosa	cuneata	6
N	5	L	C	2	140	SP	ALOP	ALOPCUNE	Araneae	Lycosidae	Alopecosa	cuneata	10
N	5	S	T	1	140	SP	ALOP	ALOPCUNE	Araneae	Lycosidae	Alopecosa	cuneata	17
N	5	S	T	2	140	SP	ALOP	ALOPCUNE	Araneae	Lycosidae	Alopecosa	cuneata	6
N	5	S	C	1	140	SP	ALOP	ALOPCUNE	Araneae	Lycosidae	Alopecosa	cuneata	2
N	5	S	C	2	140	SP	ALOP	ALOPCUNE	Araneae	Lycosidae	Alopecosa	cuneata	3
M	6	L	C	1	140	SP	ALOP	ALOPCUNE	Araneae	Lycosidae	Alopecosa	cuneata	2
M	6	L	C	2	140	SP	ALOP	ALOPCUNE	Araneae	Lycosidae	Alopecosa	cuneata	3
M	6	S	T	1	140	SP	ALOP	ALOPCUNE	Araneae	Lycosidae	Alopecosa	cuneata	1
M	6	S	T	2	140	SP	ALOP	ALOPCUNE	Araneae	Lycosidae	Alopecosa	cuneata	5
M	6	S	C	1	140	SP	ALOP	ALOPCUNE	Araneae	Lycosidae	Alopecosa	cuneata	1
M	7	L	C	1	140	SP	ALOP	ALOPCUNE	Araneae	Lycosidae	Alopecosa	cuneata	2
M	7	S	T	1	140	SP	ALOP	ALOPCUNE	Araneae	Lycosidae	Alopecosa	cuneata	1
M	7	S	T	2	140	SP	ALOP	ALOPCUNE	Araneae	Lycosidae	Alopecosa	cuneata	1
M	7	S	C	2	140	SP	ALOP	ALOPCUNE	Araneae	Lycosidae	Alopecosa	cuneata	2
M	8	L	T	1	140	SP	ALOP	ALOPCUNE	Araneae	Lycosidae	Alopecosa	cuneata	5
M	8	L	T	2	140	SP	ALOP	ALOPCUNE	Araneae	Lycosidae	Alopecosa	cuneata	3
M	8	S	C	1	140	SP	ALOP	ALOPCUNE	Araneae	Lycosidae	Alopecosa	cuneata	2
M	8	S	C	2	140	SP	ALOP	ALOPCUNE	Araneae	Lycosidae	Alopecosa	cuneata	2
V	9	L	T	1	140	SP	ALOP	ALOPCUNE	Araneae	Lycosidae	Alopecosa	cuneata	2
V	9	L	T	2	140	SP	ALOP	ALOPCUNE	Araneae	Lycosidae	Alopecosa	cuneata	2
V	9	L	C	2	140	SP	ALOP	ALOPCUNE	Araneae	Lycosidae	Alopecosa	cuneata	1
V	9	S	C	1	140	SP	ALOP	ALOPCUNE	Araneae	Lycosidae	Alopecosa	cuneata	1
V	10	L	T	1	140	SP	ALOP	ALOPCUNE	Araneae	Lycosidae	Alopecosa	cuneata	3
V	10	L	T	2	140	SP	ALOP	ALOPCUNE	Araneae	Lycosidae	Alopecosa	cuneata	1
V	10	L	C	1	140	SP	ALOP	ALOPCUNE	Araneae	Lycosidae	Alopecosa	cuneata	2
V	10	L	C	2	140	SP	ALOP	ALOPCUNE	Araneae	Lycosidae	Alopecosa	cuneata	1
V	10	S	T	1	140	SP	ALOP	ALOPCUNE	Araneae	Lycosidae	Alopecosa	cuneata	2
V	10	S	T	2	140	SP	ALOP	ALOPCUNE	Araneae	Lycosidae	Alopecosa	cuneata	3
V	10	S	C	1	140	SP	ALOP	ALOPCUNE	Araneae	Lycosidae	Alopecosa	cuneata	2
V	10	S	C	2	140	SP	ALOP	ALOPCUNE	Araneae	Lycosidae	Alopecosa	cuneata	1
V	11	L	T	1	140	SP	ALOP	ALOPCUNE	Araneae	Lycosidae	Alopecosa	cuneata	10
V	11	L	T	2	140	SP	ALOP	ALOPCUNE	Araneae	Lycosidae	Alopecosa	cuneata	1
V	11	L	C	1	140	SP	ALOP	ALOPCUNE	Araneae	Lycosidae	Alopecosa	cuneata	1
V	11	L	C	2	140	SP	ALOP	ALOPCUNE	Araneae	Lycosidae	Alopecosa	cuneata	2
V	11	S	T	1	140	SP	ALOP	ALOPCUNE	Araneae	Lycosidae	Alopecosa	cuneata	5
V	11	S	T	2	140	SP	ALOP	ALOPCUNE	Araneae	Lycosidae	Alopecosa	cuneata	2
V	11	S	C	1	140	SP	ALOP	ALOPCUNE	Araneae	Lycosidae	Alopecosa	cuneata	1
V	11	S	C	2	140	SP	ALOP	ALOPCUNE	Araneae	Lycosidae	Alopecosa	cuneata	1
V	12	L	T	1	140	SP	ALOP	ALOPCUNE	Araneae	Lycosidae	Alopecosa	cuneata	4
V	12	L	T	2	140	SP	ALOP	ALOPCUNE	Araneae	Lycosidae	Alopecosa	cuneata	4
V	12	L	C	1	140	SP	ALOP	ALOPCUNE	Araneae	Lycosidae	Alopecosa	cuneata	2
V	12	L	C	2	140	SP	ALOP	ALOPCUNE	Araneae	Lycosidae	Alopecosa	cuneata	1
V	12	S	T	1	140	SP	ALOP	ALOPCUNE	Araneae	Lycosidae	Alopecosa	cuneata	3
V	12	S	T	2	140	SP	ALOP	ALOPCUNE	Araneae	Lycosidae	Alopecosa	cuneata	1
V	12	S	C	1	140	SP	ALOP	ALOPCUNE	Araneae	Lycosidae	Alopecosa	cuneata	3
V	12	S	C	2	140	SP	ALOP	ALOPCUNE	Araneae	Lycosidae	Alopecosa	cuneata	3
N	1	L	T	1	154	SP	ALOP	ALOPCUNE	Araneae	Lycosidae	Alopecosa	cuneata	8
N	1	L	T	2	154	SP	ALOP	ALOPCUNE	Araneae	Lycosidae	Alopecosa	cuneata	9
N	1	L	C	1	154	SP	ALOP	ALOPCUNE	Araneae	Lycosidae	Alopecosa	cuneata	14
N	1	L	C	2	154	SP	ALOP	ALOPCUNE	Araneae	Lycosidae	Alopecosa	cuneata	8
N	1	S	T	1	154	SP	ALOP	ALOPCUNE	Araneae	Lycosidae	Alopecosa	cuneata	18
N	1	S	T	2	154	SP	ALOP	ALOPCUNE	Araneae	Lycosidae	Alopecosa	cuneata	9
N	1	S	C	1	154	SP	ALOP	ALOPCUNE	Araneae	Lycosidae	Alopecosa	cuneata	18
N	1	S	C	2	154	SP	ALOP	ALOPCUNE	Araneae	Lycosidae	Alopecosa	cuneata	13
N	2	L	T	1	154	SP	ALOP	ALOPCUNE	Araneae	Lycosidae	Alopecosa	cuneata	9
N	2	L	T	2	154	SP	ALOP	ALOPCUNE	Araneae	Lycosidae	Alopecosa	cuneata	10
N	2	L	C	1	154	SP	ALOP	ALOPCUNE	Araneae	Lycosidae	Alopecosa	cuneata	10
N	2	L	C	2	154	SP	ALOP	ALOPCUNE	Araneae	Lycosidae	Alopecosa	cuneata	20
N	2	S	T	1	154	SP	ALOP	ALOPCUNE	Araneae	Lycosidae	Alopecosa	cuneata	8
N	2	S	T	2	154	SP	ALOP	ALOPCUNE	Araneae	Lycosidae	Alopecosa	cuneata	3
N	2	S	C	1	154	SP	ALOP	ALOPCUNE	Araneae	Lycosidae	Alopecosa	cuneata	6
N	2	S	C	2	154	SP	ALOP	ALOPCUNE	Araneae	Lycosidae	Alopecosa	cuneata	6
N	3	L	T	2	154	SP	ALOP	ALOPCUNE	Araneae	Lycosidae	Alopecosa	cuneata	6
N	3	L	C	1	154	SP	ALOP	ALOPCUNE	Araneae	Lycosidae	Alopecosa	cuneata	5
N	3	L	C	2	154	SP	ALOP	ALOPCUNE	Araneae	Lycosidae	Alopecosa	cuneata	3
N	3	S	T	1	154	SP	ALOP	ALOPCUNE	Araneae	Lycosidae	Alopecosa	cuneata	1
N	3	S	T	2	154	SP	ALOP	ALOPCUNE	Araneae	Lycosidae	Alopecosa	cuneata	3
N	3	S	C	1	154	SP	ALOP	ALOPCUNE	Araneae	Lycosidae	Alopecosa	cuneata	2
N	3	S	C	2	154	SP	ALOP	ALOPCUNE	Araneae	Lycosidae	Alopecosa	cuneata	4
N	4	L	T	1	154	SP	ALOP	ALOPCUNE	Araneae	Lycosidae	Alopecosa	cuneata	6
N	4	L	T	2	154	SP	ALOP	ALOPCUNE	Araneae	Lycosidae	Alopecosa	cuneata	1
N	4	L	C	1	154	SP	ALOP	ALOPCUNE	Araneae	Lycosidae	Alopecosa	cuneata	9
N	4	L	C	2	154	SP	ALOP	ALOPCUNE	Araneae	Lycosidae	Alopecosa	cuneata	3
N	4	S	T	1	154	SP	ALOP	ALOPCUNE	Araneae	Lycosidae	Alopecosa	cuneata	5
N	4	S	T	2	154	SP	ALOP	ALOPCUNE	Araneae	Lycosidae	Alopecosa	cuneata	5
N	4	S	C	1	154	SP	ALOP	ALOPCUNE	Araneae	Lycosidae	Alopecosa	cuneata	10
N	4	S	C	2	154	SP	ALOP	ALOPCUNE	Araneae	Lycosidae	Alopecosa	cuneata	7
N	5	L	T	1	154	SP	ALOP	ALOPCUNE	Araneae	Lycosidae	Alopecosa	cuneata	7
N	5	L	T	2	154	SP	ALOP	ALOPCUNE	Araneae	Lycosidae	Alopecosa	cuneata	2
N	5	L	C	1	154	SP	ALOP	ALOPCUNE	Araneae	Lycosidae	Alopecosa	cuneata	2
N	5	S	T	1	154	SP	ALOP	ALOPCUNE	Araneae	Lycosidae	Alopecosa	cuneata	2
N	5	S	T	2	154	SP	ALOP	ALOPCUNE	Araneae	Lycosidae	Alopecosa	cuneata	3
N	5	S	C	1	154	SP	ALOP	ALOPCUNE	Araneae	Lycosidae	Alopecosa	cuneata	5
N	5	S	C	2	154	SP	ALOP	ALOPCUNE	Araneae	Lycosidae	Alopecosa	cuneata	4
M	6	L	C	1	154	SP	ALOP	ALOPCUNE	Araneae	Lycosidae	Alopecosa	cuneata	1
M	6	S	T	2	154	SP	ALOP	ALOPCUNE	Araneae	Lycosidae	Alopecosa	cuneata	1
M	7	L	T	1	154	SP	ALOP	ALOPCUNE	Araneae	Lycosidae	Alopecosa	cuneata	1
M	7	S	C	2	154	SP	ALOP	ALOPCUNE	Araneae	Lycosidae	Alopecosa	cuneata	1
M	8	L	C	1	154	SP	ALOP	ALOPCUNE	Araneae	Lycosidae	Alopecosa	cuneata	1
M	8	S	T	1	154	SP	ALOP	ALOPCUNE	Araneae	Lycosidae	Alopecosa	cuneata	2
M	8	S	T	2	154	SP	ALOP	ALOPCUNE	Araneae	Lycosidae	Alopecosa	cuneata	1
V	9	L	T	1	154	SP	ALOP	ALOPCUNE	Araneae	Lycosidae	Alopecosa	cuneata	1
V	9	L	T	2	154	SP	ALOP	ALOPCUNE	Araneae	Lycosidae	Alopecosa	cuneata	1
V	9	L	C	1	154	SP	ALOP	ALOPCUNE	Araneae	Lycosidae	Alopecosa	cuneata	2
V	9	S	C	1	154	SP	ALOP	ALOPCUNE	Araneae	Lycosidae	Alopecosa	cuneata	2
V	10	L	T	2	154	SP	ALOP	ALOPCUNE	Araneae	Lycosidae	Alopecosa	cuneata	3
V	10	L	C	1	154	SP	ALOP	ALOPCUNE	Araneae	Lycosidae	Alopecosa	cuneata	2
V	10	S	T	2	154	SP	ALOP	ALOPCUNE	Araneae	Lycosidae	Alopecosa	cuneata	1
V	10	S	C	2	154	SP	ALOP	ALOPCUNE	Araneae	Lycosidae	Alopecosa	cuneata	1
V	11	L	T	2	154	SP	ALOP	ALOPCUNE	Araneae	Lycosidae	Alopecosa	cuneata	1
V	11	L	C	1	154	SP	ALOP	ALOPCUNE	Araneae	Lycosidae	Alopecosa	cuneata	1
V	11	L	C	2	154	SP	ALOP	ALOPCUNE	Araneae	Lycosidae	Alopecosa	cuneata	1
V	11	S	T	2	154	SP	ALOP	ALOPCUNE	Araneae	Lycosidae	Alopecosa	cuneata	1
V	11	S	C	1	154	SP	ALOP	ALOPCUNE	Araneae	Lycosidae	Alopecosa	cuneata	1
V	11	S	C	2	154	SP	ALOP	ALOPCUNE	Araneae	Lycosidae	Alopecosa	cuneata	1
V	12	L	T	2	154	SP	ALOP	ALOPCUNE	Araneae	Lycosidae	Alopecosa	cuneata	1
V	12	L	C	1	154	SP	ALOP	ALOPCUNE	Araneae	Lycosidae	Alopecosa	cuneata	1
V	12	S	T	2	154	SP	ALOP	ALOPCUNE	Araneae	Lycosidae	Alopecosa	cuneata	1
V	12	S	C	1	154	SP	ALOP	ALOPCUNE	Araneae	Lycosidae	Alopecosa	cuneata	1
N	1	L	T	1	168	SP	ALOP	ALOPCUNE	Araneae	Lycosidae	Alopecosa	cuneata	7
N	1	L	T	2	168	SP	ALOP	ALOPCUNE	Araneae	Lycosidae	Alopecosa	cuneata	8
N	1	L	C	1	168	SP	ALOP	ALOPCUNE	Araneae	Lycosidae	Alopecosa	cuneata	3
N	1	L	C	2	168	SP	ALOP	ALOPCUNE	Araneae	Lycosidae	Alopecosa	cuneata	4
N	1	S	T	1	168	SP	ALOP	ALOPCUNE	Araneae	Lycosidae	Alopecosa	cuneata	10
N	1	S	T	2	168	SP	ALOP	ALOPCUNE	Araneae	Lycosidae	Alopecosa	cuneata	10
N	1	S	C	1	168	SP	ALOP	ALOPCUNE	Araneae	Lycosidae	Alopecosa	cuneata	6
N	1	S	C	2	168	SP	ALOP	ALOPCUNE	Araneae	Lycosidae	Alopecosa	cuneata	12
N	2	L	T	1	168	SP	ALOP	ALOPCUNE	Araneae	Lycosidae	Alopecosa	cuneata	3
N	2	L	T	2	168	SP	ALOP	ALOPCUNE	Araneae	Lycosidae	Alopecosa	cuneata	5
N	2	L	C	1	168	SP	ALOP	ALOPCUNE	Araneae	Lycosidae	Alopecosa	cuneata	2
N	2	L	C	2	168	SP	ALOP	ALOPCUNE	Araneae	Lycosidae	Alopecosa	cuneata	3
N	2	S	T	1	168	SP	ALOP	ALOPCUNE	Araneae	Lycosidae	Alopecosa	cuneata	3
N	2	S	T	2	168	SP	ALOP	ALOPCUNE	Araneae	Lycosidae	Alopecosa	cuneata	2
N	2	S	C	1	168	SP	ALOP	ALOPCUNE	Araneae	Lycosidae	Alopecosa	cuneata	3
N	2	S	C	2	168	SP	ALOP	ALOPCUNE	Araneae	Lycosidae	Alopecosa	cuneata	2
N	3	L	T	1	168	SP	ALOP	ALOPCUNE	Araneae	Lycosidae	Alopecosa	cuneata	2
N	3	L	T	2	168	SP	ALOP	ALOPCUNE	Araneae	Lycosidae	Alopecosa	cuneata	7
N	3	L	C	1	168	SP	ALOP	ALOPCUNE	Araneae	Lycosidae	Alopecosa	cuneata	5
N	3	L	C	2	168	SP	ALOP	ALOPCUNE	Araneae	Lycosidae	Alopecosa	cuneata	6
N	3	S	T	1	168	SP	ALOP	ALOPCUNE	Araneae	Lycosidae	Alopecosa	cuneata	4
N	3	S	T	2	168	SP	ALOP	ALOPCUNE	Araneae	Lycosidae	Alopecosa	cuneata	4
N	3	S	C	1	168	SP	ALOP	ALOPCUNE	Araneae	Lycosidae	Alopecosa	cuneata	4
N	3	S	C	2	168	SP	ALOP	ALOPCUNE	Araneae	Lycosidae	Alopecosa	cuneata	7
N	4	L	T	1	168	SP	ALOP	ALOPCUNE	Araneae	Lycosidae	Alopecosa	cuneata	3
N	4	L	T	2	168	SP	ALOP	ALOPCUNE	Araneae	Lycosidae	Alopecosa	cuneata	2
N	4	L	C	1	168	SP	ALOP	ALOPCUNE	Araneae	Lycosidae	Alopecosa	cuneata	5
N	4	L	C	2	168	SP	ALOP	ALOPCUNE	Araneae	Lycosidae	Alopecosa	cuneata	3
N	4	S	T	1	168	SP	ALOP	ALOPCUNE	Araneae	Lycosidae	Alopecosa	cuneata	3
N	4	S	T	2	168	SP	ALOP	ALOPCUNE	Araneae	Lycosidae	Alopecosa	cuneata	5
N	4	S	C	1	168	SP	ALOP	ALOPCUNE	Araneae	Lycosidae	Alopecosa	cuneata	4
N	5	L	T	1	168	SP	ALOP	ALOPCUNE	Araneae	Lycosidae	Alopecosa	cuneata	1
N	5	L	T	2	168	SP	ALOP	ALOPCUNE	Araneae	Lycosidae	Alopecosa	cuneata	7
N	5	L	C	1	168	SP	ALOP	ALOPCUNE	Araneae	Lycosidae	Alopecosa	cuneata	1
N	5	L	C	2	168	SP	ALOP	ALOPCUNE	Araneae	Lycosidae	Alopecosa	cuneata	1
N	5	S	T	1	168	SP	ALOP	ALOPCUNE	Araneae	Lycosidae	Alopecosa	cuneata	1
N	5	S	T	2	168	SP	ALOP	ALOPCUNE	Araneae	Lycosidae	Alopecosa	cuneata	2
N	5	S	C	1	168	SP	ALOP	ALOPCUNE	Araneae	Lycosidae	Alopecosa	cuneata	6
N	5	S	C	2	168	SP	ALOP	ALOPCUNE	Araneae	Lycosidae	Alopecosa	cuneata	2
M	6	S	T	2	168	SP	ALOP	ALOPCUNE	Araneae	Lycosidae	Alopecosa	cuneata	1
M	6	S	C	1	168	SP	ALOP	ALOPCUNE	Araneae	Lycosidae	Alopecosa	cuneata	2
M	7	L	T	2	168	SP	ALOP	ALOPCUNE	Araneae	Lycosidae	Alopecosa	cuneata	1
M	7	L	C	1	168	SP	ALOP	ALOPCUNE	Araneae	Lycosidae	Alopecosa	cuneata	1
M	7	L	C	2	168	SP	ALOP	ALOPCUNE	Araneae	Lycosidae	Alopecosa	cuneata	2
M	7	S	T	1	168	SP	ALOP	ALOPCUNE	Araneae	Lycosidae	Alopecosa	cuneata	1
M	7	S	C	2	168	SP	ALOP	ALOPCUNE	Araneae	Lycosidae	Alopecosa	cuneata	1
M	8	L	T	1	168	SP	ALOP	ALOPCUNE	Araneae	Lycosidae	Alopecosa	cuneata	3
M	8	L	C	1	168	SP	ALOP	ALOPCUNE	Araneae	Lycosidae	Alopecosa	cuneata	2
M	8	S	T	1	168	SP	ALOP	ALOPCUNE	Araneae	Lycosidae	Alopecosa	cuneata	3
M	8	S	C	1	168	SP	ALOP	ALOPCUNE	Araneae	Lycosidae	Alopecosa	cuneata	1
V	9	L	C	2	168	SP	ALOP	ALOPCUNE	Araneae	Lycosidae	Alopecosa	cuneata	1
V	9	S	T	1	168	SP	ALOP	ALOPCUNE	Araneae	Lycosidae	Alopecosa	cuneata	1
V	9	S	T	2	168	SP	ALOP	ALOPCUNE	Araneae	Lycosidae	Alopecosa	cuneata	1
V	9	S	C	1	168	SP	ALOP	ALOPCUNE	Araneae	Lycosidae	Alopecosa	cuneata	1
V	10	L	C	2	168	SP	ALOP	ALOPCUNE	Araneae	Lycosidae	Alopecosa	cuneata	1
V	10	S	T	2	168	SP	ALOP	ALOPCUNE	Araneae	Lycosidae	Alopecosa	cuneata	1
V	12	L	T	2	168	SP	ALOP	ALOPCUNE	Araneae	Lycosidae	Alopecosa	cuneata	1
V	12	L	C	2	168	SP	ALOP	ALOPCUNE	Araneae	Lycosidae	Alopecosa	cuneata	1
N	1	L	T	2	182	SP	ALOP	ALOPCUNE	Araneae	Lycosidae	Alopecosa	cuneata	1
N	1	L	C	1	182	SP	ALOP	ALOPCUNE	Araneae	Lycosidae	Alopecosa	cuneata	2
N	1	L	C	2	182	SP	ALOP	ALOPCUNE	Araneae	Lycosidae	Alopecosa	cuneata	1
N	1	S	T	1	182	SP	ALOP	ALOPCUNE	Araneae	Lycosidae	Alopecosa	cuneata	1
N	1	S	T	2	182	SP	ALOP	ALOPCUNE	Araneae	Lycosidae	Alopecosa	cuneata	4
N	1	S	C	1	182	SP	ALOP	ALOPCUNE	Araneae	Lycosidae	Alopecosa	cuneata	2
N	1	S	C	2	182	SP	ALOP	ALOPCUNE	Araneae	Lycosidae	Alopecosa	cuneata	2
N	2	L	T	2	182	SP	ALOP	ALOPCUNE	Araneae	Lycosidae	Alopecosa	cuneata	5
N	2	S	C	1	182	SP	ALOP	ALOPCUNE	Araneae	Lycosidae	Alopecosa	cuneata	1
N	2	S	C	2	182	SP	ALOP	ALOPCUNE	Araneae	Lycosidae	Alopecosa	cuneata	2
N	3	L	T	1	182	SP	ALOP	ALOPCUNE	Araneae	Lycosidae	Alopecosa	cuneata	1
N	3	L	C	1	182	SP	ALOP	ALOPCUNE	Araneae	Lycosidae	Alopecosa	cuneata	1
N	3	S	T	1	182	SP	ALOP	ALOPCUNE	Araneae	Lycosidae	Alopecosa	cuneata	1
N	3	S	T	2	182	SP	ALOP	ALOPCUNE	Araneae	Lycosidae	Alopecosa	cuneata	2
N	3	S	C	1	182	SP	ALOP	ALOPCUNE	Araneae	Lycosidae	Alopecosa	cuneata	1
N	4	L	T	1	182	SP	ALOP	ALOPCUNE	Araneae	Lycosidae	Alopecosa	cuneata	2
N	4	S	C	1	182	SP	ALOP	ALOPCUNE	Araneae	Lycosidae	Alopecosa	cuneata	1
N	4	S	C	2	182	SP	ALOP	ALOPCUNE	Araneae	Lycosidae	Alopecosa	cuneata	2
N	5	L	T	1	182	SP	ALOP	ALOPCUNE	Araneae	Lycosidae	Alopecosa	cuneata	2
N	5	S	C	1	182	SP	ALOP	ALOPCUNE	Araneae	Lycosidae	Alopecosa	cuneata	1
N	5	S	C	2	182	SP	ALOP	ALOPCUNE	Araneae	Lycosidae	Alopecosa	cuneata	1
M	6	S	T	1	182	SP	ALOP	ALOPCUNE	Araneae	Lycosidae	Alopecosa	cuneata	2
M	8	L	T	1	182	SP	ALOP	ALOPCUNE	Araneae	Lycosidae	Alopecosa	cuneata	1
M	8	S	C	1	182	SP	ALOP	ALOPCUNE	Araneae	Lycosidae	Alopecosa	cuneata	1
V	10	S	C	2	182	SP	ALOP	ALOPCUNE	Araneae	Lycosidae	Alopecosa	cuneata	1
V	11	S	C	2	182	SP	ALOP	ALOPCUNE	Araneae	Lycosidae	Alopecosa	cuneata	2
N	1	L	T	2	196	SP	ALOP	ALOPCUNE	Araneae	Lycosidae	Alopecosa	cuneata	1
N	2	L	C	1	196	SP	ALOP	ALOPCUNE	Araneae	Lycosidae	Alopecosa	cuneata	2
N	3	S	T	1	196	SP	ALOP	ALOPCUNE	Araneae	Lycosidae	Alopecosa	cuneata	2
N	3	S	T	2	196	SP	ALOP	ALOPCUNE	Araneae	Lycosidae	Alopecosa	cuneata	2
N	4	L	C	2	196	SP	ALOP	ALOPCUNE	Araneae	Lycosidae	Alopecosa	cuneata	2
N	4	S	T	1	196	SP	ALOP	ALOPCUNE	Araneae	Lycosidae	Alopecosa	cuneata	2
N	5	L	T	2	196	SP	ALOP	ALOPCUNE	Araneae	Lycosidae	Alopecosa	cuneata	1
N	5	S	C	2	196	SP	ALOP	ALOPCUNE	Araneae	Lycosidae	Alopecosa	cuneata	1
V	12	S	T	1	196	SP	ALOP	ALOPCUNE	Araneae	Lycosidae	Alopecosa	cuneata	1
N	1	L	C	2	209	SP	ALOP	ALOPCUNE	Araneae	Lycosidae	Alopecosa	cuneata	1
N	1	S	T	1	209	SP	ALOP	ALOPCUNE	Araneae	Lycosidae	Alopecosa	cuneata	3
N	1	S	T	2	209	SP	ALOP	ALOPCUNE	Araneae	Lycosidae	Alopecosa	cuneata	1
N	1	S	C	1	209	SP	ALOP	ALOPCUNE	Araneae	Lycosidae	Alopecosa	cuneata	1
N	2	L	T	1	209	SP	ALOP	ALOPCUNE	Araneae	Lycosidae	Alopecosa	cuneata	2
N	2	L	C	2	209	SP	ALOP	ALOPCUNE	Araneae	Lycosidae	Alopecosa	cuneata	1
N	2	S	T	2	209	SP	ALOP	ALOPCUNE	Araneae	Lycosidae	Alopecosa	cuneata	1
N	3	L	T	1	209	SP	ALOP	ALOPCUNE	Araneae	Lycosidae	Alopecosa	cuneata	1
N	3	S	T	2	209	SP	ALOP	ALOPCUNE	Araneae	Lycosidae	Alopecosa	cuneata	1
N	3	S	C	2	209	SP	ALOP	ALOPCUNE	Araneae	Lycosidae	Alopecosa	cuneata	1
N	4	L	T	1	209	SP	ALOP	ALOPCUNE	Araneae	Lycosidae	Alopecosa	cuneata	1
N	4	S	C	2	209	SP	ALOP	ALOPCUNE	Araneae	Lycosidae	Alopecosa	cuneata	1
N	5	L	T	2	209	SP	ALOP	ALOPCUNE	Araneae	Lycosidae	Alopecosa	cuneata	1
V	10	L	T	1	209	SP	ALOP	ALOPCUNE	Araneae	Lycosidae	Alopecosa	cuneata	1
V	11	S	T	2	209	SP	ALOP	ALOPCUNE	Araneae	Lycosidae	Alopecosa	cuneata	1
V	11	S	C	1	209	SP	ALOP	ALOPCUNE	Araneae	Lycosidae	Alopecosa	cuneata	1
N	1	L	T	1	224	SP	ALOP	ALOPCUNE	Araneae	Lycosidae	Alopecosa	cuneata	1
N	1	S	C	1	224	SP	ALOP	ALOPCUNE	Araneae	Lycosidae	Alopecosa	cuneata	1
N	3	S	T	2	224	SP	ALOP	ALOPCUNE	Araneae	Lycosidae	Alopecosa	cuneata	1
N	5	S	C	1	224	SP	ALOP	ALOPCUNE	Araneae	Lycosidae	Alopecosa	cuneata	1
N	1	L	C	2	140	SP	ALOP	ALOPPULV	Araneae	Lycosidae	Alopecosa	pulverulenta	1
N	2	L	T	2	140	SP	ALOP	ALOPPULV	Araneae	Lycosidae	Alopecosa	pulverulenta	1
N	2	L	C	1	140	SP	ALOP	ALOPPULV	Araneae	Lycosidae	Alopecosa	pulverulenta	2
N	2	S	T	1	140	SP	ALOP	ALOPPULV	Araneae	Lycosidae	Alopecosa	pulverulenta	1
N	2	S	T	2	140	SP	ALOP	ALOPPULV	Araneae	Lycosidae	Alopecosa	pulverulenta	2
N	3	L	T	1	140	SP	ALOP	ALOPPULV	Araneae	Lycosidae	Alopecosa	pulverulenta	1
N	3	L	T	2	140	SP	ALOP	ALOPPULV	Araneae	Lycosidae	Alopecosa	pulverulenta	1
N	3	L	C	1	140	SP	ALOP	ALOPPULV	Araneae	Lycosidae	Alopecosa	pulverulenta	2
N	3	L	C	2	140	SP	ALOP	ALOPPULV	Araneae	Lycosidae	Alopecosa	pulverulenta	1
N	3	S	T	1	140	SP	ALOP	ALOPPULV	Araneae	Lycosidae	Alopecosa	pulverulenta	1
N	3	S	T	2	140	SP	ALOP	ALOPPULV	Araneae	Lycosidae	Alopecosa	pulverulenta	1
N	3	S	C	1	140	SP	ALOP	ALOPPULV	Araneae	Lycosidae	Alopecosa	pulverulenta	7
N	3	S	C	2	140	SP	ALOP	ALOPPULV	Araneae	Lycosidae	Alopecosa	pulverulenta	1
N	4	L	C	1	140	SP	ALOP	ALOPPULV	Araneae	Lycosidae	Alopecosa	pulverulenta	3
N	5	L	C	1	140	SP	ALOP	ALOPPULV	Araneae	Lycosidae	Alopecosa	pulverulenta	1
N	5	L	C	2	140	SP	ALOP	ALOPPULV	Araneae	Lycosidae	Alopecosa	pulverulenta	3
N	5	S	C	1	140	SP	ALOP	ALOPPULV	Araneae	Lycosidae	Alopecosa	pulverulenta	1
N	5	S	C	2	140	SP	ALOP	ALOPPULV	Araneae	Lycosidae	Alopecosa	pulverulenta	1
M	7	L	C	1	140	SP	ALOP	ALOPPULV	Araneae	Lycosidae	Alopecosa	pulverulenta	2
M	7	S	T	1	140	SP	ALOP	ALOPPULV	Araneae	Lycosidae	Alopecosa	pulverulenta	1
M	7	S	C	2	140	SP	ALOP	ALOPPULV	Araneae	Lycosidae	Alopecosa	pulverulenta	1
M	8	L	T	2	140	SP	ALOP	ALOPPULV	Araneae	Lycosidae	Alopecosa	pulverulenta	1
M	8	L	C	1	140	SP	ALOP	ALOPPULV	Araneae	Lycosidae	Alopecosa	pulverulenta	1
M	8	S	T	1	140	SP	ALOP	ALOPPULV	Araneae	Lycosidae	Alopecosa	pulverulenta	1
M	8	S	C	2	140	SP	ALOP	ALOPPULV	Araneae	Lycosidae	Alopecosa	pulverulenta	6
V	11	L	C	1	140	SP	ALOP	ALOPPULV	Araneae	Lycosidae	Alopecosa	pulverulenta	1
N	1	L	T	2	154	SP	ALOP	ALOPPULV	Araneae	Lycosidae	Alopecosa	pulverulenta	1
N	1	L	C	2	154	SP	ALOP	ALOPPULV	Araneae	Lycosidae	Alopecosa	pulverulenta	1
N	1	S	C	1	154	SP	ALOP	ALOPPULV	Araneae	Lycosidae	Alopecosa	pulverulenta	1
N	1	S	C	2	154	SP	ALOP	ALOPPULV	Araneae	Lycosidae	Alopecosa	pulverulenta	1
N	2	L	C	1	154	SP	ALOP	ALOPPULV	Araneae	Lycosidae	Alopecosa	pulverulenta	3
N	2	L	C	2	154	SP	ALOP	ALOPPULV	Araneae	Lycosidae	Alopecosa	pulverulenta	2
N	2	S	T	1	154	SP	ALOP	ALOPPULV	Araneae	Lycosidae	Alopecosa	pulverulenta	2
N	3	L	T	1	154	SP	ALOP	ALOPPULV	Araneae	Lycosidae	Alopecosa	pulverulenta	1
N	3	L	C	1	154	SP	ALOP	ALOPPULV	Araneae	Lycosidae	Alopecosa	pulverulenta	2
N	3	S	T	2	154	SP	ALOP	ALOPPULV	Araneae	Lycosidae	Alopecosa	pulverulenta	1
N	3	S	C	1	154	SP	ALOP	ALOPPULV	Araneae	Lycosidae	Alopecosa	pulverulenta	2
N	3	S	C	2	154	SP	ALOP	ALOPPULV	Araneae	Lycosidae	Alopecosa	pulverulenta	3
N	4	L	C	1	154	SP	ALOP	ALOPPULV	Araneae	Lycosidae	Alopecosa	pulverulenta	2
N	4	S	C	1	154	SP	ALOP	ALOPPULV	Araneae	Lycosidae	Alopecosa	pulverulenta	1
N	4	S	C	2	154	SP	ALOP	ALOPPULV	Araneae	Lycosidae	Alopecosa	pulverulenta	1
N	5	L	T	2	154	SP	ALOP	ALOPPULV	Araneae	Lycosidae	Alopecosa	pulverulenta	1
N	5	L	C	2	154	SP	ALOP	ALOPPULV	Araneae	Lycosidae	Alopecosa	pulverulenta	1
N	5	S	C	1	154	SP	ALOP	ALOPPULV	Araneae	Lycosidae	Alopecosa	pulverulenta	1
M	6	L	T	2	154	SP	ALOP	ALOPPULV	Araneae	Lycosidae	Alopecosa	pulverulenta	1
M	6	L	C	1	154	SP	ALOP	ALOPPULV	Araneae	Lycosidae	Alopecosa	pulverulenta	2
M	6	L	C	2	154	SP	ALOP	ALOPPULV	Araneae	Lycosidae	Alopecosa	pulverulenta	2
M	6	S	T	1	154	SP	ALOP	ALOPPULV	Araneae	Lycosidae	Alopecosa	pulverulenta	2
M	7	L	T	1	154	SP	ALOP	ALOPPULV	Araneae	Lycosidae	Alopecosa	pulverulenta	2
M	7	L	C	1	154	SP	ALOP	ALOPPULV	Araneae	Lycosidae	Alopecosa	pulverulenta	2
M	7	L	C	2	154	SP	ALOP	ALOPPULV	Araneae	Lycosidae	Alopecosa	pulverulenta	1
M	7	S	T	1	154	SP	ALOP	ALOPPULV	Araneae	Lycosidae	Alopecosa	pulverulenta	1
M	7	S	C	1	154	SP	ALOP	ALOPPULV	Araneae	Lycosidae	Alopecosa	pulverulenta	2
M	7	S	C	2	154	SP	ALOP	ALOPPULV	Araneae	Lycosidae	Alopecosa	pulverulenta	2
M	8	L	T	1	154	SP	ALOP	ALOPPULV	Araneae	Lycosidae	Alopecosa	pulverulenta	1
M	8	S	T	1	154	SP	ALOP	ALOPPULV	Araneae	Lycosidae	Alopecosa	pulverulenta	3
M	8	S	T	2	154	SP	ALOP	ALOPPULV	Araneae	Lycosidae	Alopecosa	pulverulenta	1
M	8	S	C	1	154	SP	ALOP	ALOPPULV	Araneae	Lycosidae	Alopecosa	pulverulenta	1
M	8	S	C	2	154	SP	ALOP	ALOPPULV	Araneae	Lycosidae	Alopecosa	pulverulenta	2
N	1	L	T	2	168	SP	ALOP	ALOPPULV	Araneae	Lycosidae	Alopecosa	pulverulenta	1
N	1	L	C	2	168	SP	ALOP	ALOPPULV	Araneae	Lycosidae	Alopecosa	pulverulenta	1
N	2	L	C	1	168	SP	ALOP	ALOPPULV	Araneae	Lycosidae	Alopecosa	pulverulenta	1
N	3	S	T	1	168	SP	ALOP	ALOPPULV	Araneae	Lycosidae	Alopecosa	pulverulenta	1
N	4	S	C	1	168	SP	ALOP	ALOPPULV	Araneae	Lycosidae	Alopecosa	pulverulenta	1
N	1	S	C	2	182	SP	ALOP	ALOPPULV	Araneae	Lycosidae	Alopecosa	pulverulenta	1
N	3	L	C	1	182	SP	ALOP	ALOPPULV	Araneae	Lycosidae	Alopecosa	pulverulenta	1
M	7	S	C	1	182	SP	ALOP	ALOPPULV	Araneae	Lycosidae	Alopecosa	pulverulenta	1
N	2	L	T	2	209	SP	ALOP	ALOPPULV	Araneae	Lycosidae	Alopecosa	pulverulenta	1
N	2	S	T	2	209	SP	ALOP	ALOPPULV	Araneae	Lycosidae	Alopecosa	pulverulenta	1
N	3	S	T	2	209	SP	ALOP	ALOPPULV	Araneae	Lycosidae	Alopecosa	pulverulenta	1
V	11	S	C	2	154	SP	ALOP	ALOPSTRI	Araneae	Lycosidae	Alopecosa	striatipes	2
V	9	L	T	1	196	SP	ALOP	ALOPSTRI	Araneae	Lycosidae	Alopecosa	striatipes	1
M	6	L	T	1	140	SP	ALOP	ALOPTRAB	Araneae	Lycosidae	Alopecosa	trabalis	1
M	6	L	T	2	140	SP	ALOP	ALOPTRAB	Araneae	Lycosidae	Alopecosa	trabalis	1
M	6	L	C	2	140	SP	ALOP	ALOPTRAB	Araneae	Lycosidae	Alopecosa	trabalis	1
M	6	S	T	1	140	SP	ALOP	ALOPTRAB	Araneae	Lycosidae	Alopecosa	trabalis	1
M	6	S	C	1	140	SP	ALOP	ALOPTRAB	Araneae	Lycosidae	Alopecosa	trabalis	2
M	6	S	C	2	140	SP	ALOP	ALOPTRAB	Araneae	Lycosidae	Alopecosa	trabalis	2
M	7	L	C	1	140	SP	ALOP	ALOPTRAB	Araneae	Lycosidae	Alopecosa	trabalis	3
M	7	L	C	2	140	SP	ALOP	ALOPTRAB	Araneae	Lycosidae	Alopecosa	trabalis	2
M	6	L	T	1	154	SP	ALOP	ALOPTRAB	Araneae	Lycosidae	Alopecosa	trabalis	5
M	6	L	T	2	154	SP	ALOP	ALOPTRAB	Araneae	Lycosidae	Alopecosa	trabalis	4
M	6	L	C	1	154	SP	ALOP	ALOPTRAB	Araneae	Lycosidae	Alopecosa	trabalis	3
M	6	L	C	2	154	SP	ALOP	ALOPTRAB	Araneae	Lycosidae	Alopecosa	trabalis	1
M	6	S	T	1	154	SP	ALOP	ALOPTRAB	Araneae	Lycosidae	Alopecosa	trabalis	2
M	6	S	T	2	154	SP	ALOP	ALOPTRAB	Araneae	Lycosidae	Alopecosa	trabalis	4
M	6	S	C	1	154	SP	ALOP	ALOPTRAB	Araneae	Lycosidae	Alopecosa	trabalis	6
M	6	S	C	2	154	SP	ALOP	ALOPTRAB	Araneae	Lycosidae	Alopecosa	trabalis	4
M	7	L	T	1	154	SP	ALOP	ALOPTRAB	Araneae	Lycosidae	Alopecosa	trabalis	1
M	7	L	C	2	154	SP	ALOP	ALOPTRAB	Araneae	Lycosidae	Alopecosa	trabalis	4
M	7	S	C	1	154	SP	ALOP	ALOPTRAB	Araneae	Lycosidae	Alopecosa	trabalis	2
M	7	S	C	2	154	SP	ALOP	ALOPTRAB	Araneae	Lycosidae	Alopecosa	trabalis	3
M	8	S	T	1	154	SP	ALOP	ALOPTRAB	Araneae	Lycosidae	Alopecosa	trabalis	1
M	8	S	C	1	154	SP	ALOP	ALOPTRAB	Araneae	Lycosidae	Alopecosa	trabalis	2
M	6	L	C	2	168	SP	ALOP	ALOPTRAB	Araneae	Lycosidae	Alopecosa	trabalis	5
M	6	S	T	1	168	SP	ALOP	ALOPTRAB	Araneae	Lycosidae	Alopecosa	trabalis	1
M	6	S	C	2	168	SP	ALOP	ALOPTRAB	Araneae	Lycosidae	Alopecosa	trabalis	1
M	7	L	C	1	168	SP	ALOP	ALOPTRAB	Araneae	Lycosidae	Alopecosa	trabalis	1
M	7	S	T	2	168	SP	ALOP	ALOPTRAB	Araneae	Lycosidae	Alopecosa	trabalis	1
M	8	S	C	2	168	SP	ALOP	ALOPTRAB	Araneae	Lycosidae	Alopecosa	trabalis	1
M	6	L	C	1	182	SP	ALOP	ALOPTRAB	Araneae	Lycosidae	Alopecosa	trabalis	1
M	6	L	C	2	182	SP	ALOP	ALOPTRAB	Araneae	Lycosidae	Alopecosa	trabalis	1
M	6	S	C	2	182	SP	ALOP	ALOPTRAB	Araneae	Lycosidae	Alopecosa	trabalis	1
V	9	L	T	1	182	SP	ALOP	ALOPTRAB	Araneae	Lycosidae	Alopecosa	trabalis	1
N	2	L	C	1	154	CB	AMAR	AMARAENE	Coleoptera	Carabidae	Amara	aenea	1
N	3	S	T	1	196	CB	AMAR	AMARAENE	Coleoptera	Carabidae	Amara	aenea	1
M	6	S	C	2	196	CB	AMAR	AMARCONV	Coleoptera	Carabidae	Amara	convexior	1
N	3	L	C	1	154	CB	AMAR	AMARLUNI	Coleoptera	Carabidae	Amara	lunicollis	1
N	3	S	C	1	154	CB	AMAR	AMARLUNI	Coleoptera	Carabidae	Amara	lunicollis	1
N	3	S	C	2	168	CB	AMAR	AMARLUNI	Coleoptera	Carabidae	Amara	lunicollis	1
N	3	S	C	1	168	CB	AMAR	AMARLUNI	Coleoptera	Carabidae	Amara	lunicollis	1
N	5	L	C	2	168	CB	AMAR	AMARLUNI	Coleoptera	Carabidae	Amara	lunicollis	1
N	5	L	C	2	182	CB	AMAR	AMARLUNI	Coleoptera	Carabidae	Amara	lunicollis	1
N	2	S	C	2	140	CB	ANIS	ANISNEMO	Coleoptera	Carabidae	Anisodactylus	nemorivagus	1
N	3	L	C	1	154	CB	ANIS	ANISNEMO	Coleoptera	Carabidae	Anisodactylus	nemorivagus	1
N	3	S	C	2	154	CB	ANIS	ANISNEMO	Coleoptera	Carabidae	Anisodactylus	nemorivagus	1
N	3	S	C	1	154	CB	ANIS	ANISNEMO	Coleoptera	Carabidae	Anisodactylus	nemorivagus	2
N	1	L	C	1	168	CB	ANIS	ANISNEMO	Coleoptera	Carabidae	Anisodactylus	nemorivagus	1
N	1	S	T	1	168	CB	ANIS	ANISNEMO	Coleoptera	Carabidae	Anisodactylus	nemorivagus	1
N	3	S	C	2	168	CB	ANIS	ANISNEMO	Coleoptera	Carabidae	Anisodactylus	nemorivagus	1
N	3	S	C	1	168	CB	ANIS	ANISNEMO	Coleoptera	Carabidae	Anisodactylus	nemorivagus	1
N	3	S	T	1	182	CB	ANIS	ANISNEMO	Coleoptera	Carabidae	Anisodactylus	nemorivagus	1
N	1	L	T	2	224	ST	ANOT	ANOTNITI	Coleoptera	Staphylinidae	Anotylus	nitidulus	1
M	7	S	T	1	140	ST	ANOT	ANOTRUGO	Coleoptera	Staphylinidae	Anotylus	rugosus	1
V	11	S	T	1	140	ST	ANOT	ANOTTETR	Coleoptera	Staphylinidae	Anotylus	tetracarinatus	1
N	1	L	T	2	140	ST	ANOT	ANOTTETR	Coleoptera	Staphylinidae	Anotylus	tetracarinatus	3
V	9	S	C	1	209	ST	ANOT	ANOTTETR	Coleoptera	Staphylinidae	Anotylus	tetracarinatus	1
V	10	S	T	2	224	ST	ANOT	ANOTTETR	Coleoptera	Staphylinidae	Anotylus	tetracarinatus	1
V	11	L	C	1	224	ST	ANOT	ANOTTETR	Coleoptera	Staphylinidae	Anotylus	tetracarinatus	21
V	12	S	T	1	224	ST	ANOT	ANOTTETR	Coleoptera	Staphylinidae	Anotylus	tetracarinatus	2
V	9	L	T	2	224	ST	ANOT	ANOTTETR	Coleoptera	Staphylinidae	Anotylus	tetracarinatus	1
V	9	S	T	2	224	ST	ANOT	ANOTTETR	Coleoptera	Staphylinidae	Anotylus	tetracarinatus	1
N	5	L	C	1	140	SP	APOS	APOSFUSC	Araneae	Liocranidae	Apostenus	fuscus	1
N	2	L	C	1	140	SP	ARCT	ARCTLUTE	Araneae	Lycosidae	Arctosa	lutetiana	1
M	6	L	T	2	140	SP	ARCT	ARCTLUTE	Araneae	Lycosidae	Arctosa	lutetiana	1
M	6	L	C	1	140	SP	ARCT	ARCTLUTE	Araneae	Lycosidae	Arctosa	lutetiana	1
M	6	L	C	2	140	SP	ARCT	ARCTLUTE	Araneae	Lycosidae	Arctosa	lutetiana	1
M	6	S	T	1	140	SP	ARCT	ARCTLUTE	Araneae	Lycosidae	Arctosa	lutetiana	1
M	6	S	C	1	140	SP	ARCT	ARCTLUTE	Araneae	Lycosidae	Arctosa	lutetiana	2
M	6	S	C	2	140	SP	ARCT	ARCTLUTE	Araneae	Lycosidae	Arctosa	lutetiana	2
M	7	L	T	2	140	SP	ARCT	ARCTLUTE	Araneae	Lycosidae	Arctosa	lutetiana	1
M	7	L	C	1	140	SP	ARCT	ARCTLUTE	Araneae	Lycosidae	Arctosa	lutetiana	1
M	7	L	C	2	140	SP	ARCT	ARCTLUTE	Araneae	Lycosidae	Arctosa	lutetiana	3
M	6	L	T	1	154	SP	ARCT	ARCTLUTE	Araneae	Lycosidae	Arctosa	lutetiana	1
M	6	L	C	1	154	SP	ARCT	ARCTLUTE	Araneae	Lycosidae	Arctosa	lutetiana	1
M	7	L	C	2	154	SP	ARCT	ARCTLUTE	Araneae	Lycosidae	Arctosa	lutetiana	1
M	6	L	C	2	168	SP	ARCT	ARCTLUTE	Araneae	Lycosidae	Arctosa	lutetiana	1
M	7	L	T	1	168	SP	ARCT	ARCTLUTE	Araneae	Lycosidae	Arctosa	lutetiana	1
M	7	L	C	1	168	SP	ARCT	ARCTLUTE	Araneae	Lycosidae	Arctosa	lutetiana	1
M	6	S	T	1	209	SP	ARCT	ARCTLUTE	Araneae	Lycosidae	Arctosa	lutetiana	1
M	6	L	T	1	224	SP	ARCT	ARCTLUTE	Araneae	Lycosidae	Arctosa	lutetiana	1
N	1	L	C	1	140	SP	ARGE	ARGESUBN	Araneae	Dictynidae	Argenna	subnigra	1
N	1	L	C	2	140	SP	ARGE	ARGESUBN	Araneae	Dictynidae	Argenna	subnigra	1
N	3	L	T	1	140	SP	ARGE	ARGESUBN	Araneae	Dictynidae	Argenna	subnigra	1
N	3	S	T	1	140	SP	ARGE	ARGESUBN	Araneae	Dictynidae	Argenna	subnigra	1
N	5	S	C	2	140	SP	ARGE	ARGESUBN	Araneae	Dictynidae	Argenna	subnigra	1
N	1	L	T	2	154	SP	ARGE	ARGESUBN	Araneae	Dictynidae	Argenna	subnigra	1
N	1	L	C	1	154	SP	ARGE	ARGESUBN	Araneae	Dictynidae	Argenna	subnigra	3
N	1	L	C	2	154	SP	ARGE	ARGESUBN	Araneae	Dictynidae	Argenna	subnigra	4
N	1	S	T	1	154	SP	ARGE	ARGESUBN	Araneae	Dictynidae	Argenna	subnigra	2
N	1	S	C	1	154	SP	ARGE	ARGESUBN	Araneae	Dictynidae	Argenna	subnigra	6
N	1	S	C	2	154	SP	ARGE	ARGESUBN	Araneae	Dictynidae	Argenna	subnigra	5
N	2	L	T	2	154	SP	ARGE	ARGESUBN	Araneae	Dictynidae	Argenna	subnigra	4
N	2	S	C	1	154	SP	ARGE	ARGESUBN	Araneae	Dictynidae	Argenna	subnigra	2
N	3	L	T	1	154	SP	ARGE	ARGESUBN	Araneae	Dictynidae	Argenna	subnigra	1
N	3	L	T	2	154	SP	ARGE	ARGESUBN	Araneae	Dictynidae	Argenna	subnigra	1
N	3	S	C	1	154	SP	ARGE	ARGESUBN	Araneae	Dictynidae	Argenna	subnigra	1
N	4	L	C	1	154	SP	ARGE	ARGESUBN	Araneae	Dictynidae	Argenna	subnigra	1
N	4	S	T	2	154	SP	ARGE	ARGESUBN	Araneae	Dictynidae	Argenna	subnigra	1
N	4	S	C	1	154	SP	ARGE	ARGESUBN	Araneae	Dictynidae	Argenna	subnigra	2
N	4	S	C	2	154	SP	ARGE	ARGESUBN	Araneae	Dictynidae	Argenna	subnigra	3
N	5	L	T	1	154	SP	ARGE	ARGESUBN	Araneae	Dictynidae	Argenna	subnigra	1
N	5	L	C	2	154	SP	ARGE	ARGESUBN	Araneae	Dictynidae	Argenna	subnigra	1
N	5	S	C	1	154	SP	ARGE	ARGESUBN	Araneae	Dictynidae	Argenna	subnigra	3
V	9	L	T	1	154	SP	ARGE	ARGESUBN	Araneae	Dictynidae	Argenna	subnigra	1
V	10	S	C	2	154	SP	ARGE	ARGESUBN	Araneae	Dictynidae	Argenna	subnigra	1
V	11	S	C	1	154	SP	ARGE	ARGESUBN	Araneae	Dictynidae	Argenna	subnigra	1
V	11	S	C	2	154	SP	ARGE	ARGESUBN	Araneae	Dictynidae	Argenna	subnigra	1
V	12	S	T	1	154	SP	ARGE	ARGESUBN	Araneae	Dictynidae	Argenna	subnigra	1
N	1	L	T	1	168	SP	ARGE	ARGESUBN	Araneae	Dictynidae	Argenna	subnigra	1
N	1	L	C	1	168	SP	ARGE	ARGESUBN	Araneae	Dictynidae	Argenna	subnigra	2
N	1	S	C	2	168	SP	ARGE	ARGESUBN	Araneae	Dictynidae	Argenna	subnigra	1
N	2	L	T	2	168	SP	ARGE	ARGESUBN	Araneae	Dictynidae	Argenna	subnigra	1
N	2	S	C	1	168	SP	ARGE	ARGESUBN	Araneae	Dictynidae	Argenna	subnigra	1
N	2	S	C	1	168	SP	ARGE	ARGESUBN	Araneae	Dictynidae	Argenna	subnigra	1
N	3	L	T	1	168	SP	ARGE	ARGESUBN	Araneae	Dictynidae	Argenna	subnigra	1
N	4	S	T	1	168	SP	ARGE	ARGESUBN	Araneae	Dictynidae	Argenna	subnigra	1
N	5	S	C	2	168	SP	ARGE	ARGESUBN	Araneae	Dictynidae	Argenna	subnigra	1
V	10	S	T	2	168	SP	ARGE	ARGESUBN	Araneae	Dictynidae	Argenna	subnigra	1
V	11	S	T	2	168	SP	ARGE	ARGESUBN	Araneae	Dictynidae	Argenna	subnigra	2
N	1	L	C	2	182	SP	ARGE	ARGESUBN	Araneae	Dictynidae	Argenna	subnigra	1
N	1	S	T	2	140	GA	ARIO	ARIODIST	Pulmonata	Arionidae	Arion	distinctus	1
N	1	L	C	2	140	GA	ARIO	ARIODIST	Pulmonata	Arionidae	Arion	distinctus	1
N	2	L	C	2	140	GA	ARIO	ARIODIST	Pulmonata	Arionidae	Arion	distinctus	2
N	2	S	T	2	140	GA	ARIO	ARIODIST	Pulmonata	Arionidae	Arion	distinctus	1
N	2	L	T	2	140	GA	ARIO	ARIODIST	Pulmonata	Arionidae	Arion	distinctus	1
N	2	L	T	1	140	GA	ARIO	ARIODIST	Pulmonata	Arionidae	Arion	distinctus	2
N	2	L	C	1	140	GA	ARIO	ARIODIST	Pulmonata	Arionidae	Arion	distinctus	1
N	3	S	T	2	140	GA	ARIO	ARIODIST	Pulmonata	Arionidae	Arion	distinctus	1
N	3	L	C	2	140	GA	ARIO	ARIODIST	Pulmonata	Arionidae	Arion	distinctus	6
N	3	S	C	1	140	GA	ARIO	ARIODIST	Pulmonata	Arionidae	Arion	distinctus	2
N	4	L	C	1	140	GA	ARIO	ARIODIST	Pulmonata	Arionidae	Arion	distinctus	1
N	4	L	T	2	140	GA	ARIO	ARIODIST	Pulmonata	Arionidae	Arion	distinctus	2
N	4	L	C	1	140	GA	ARIO	ARIODIST	Pulmonata	Arionidae	Arion	distinctus	2
N	4	S	T	2	140	GA	ARIO	ARIODIST	Pulmonata	Arionidae	Arion	distinctus	1
N	5	S	C	2	140	GA	ARIO	ARIODIST	Pulmonata	Arionidae	Arion	distinctus	1
N	5	S	T	2	140	GA	ARIO	ARIODIST	Pulmonata	Arionidae	Arion	distinctus	1
M	7	L	C	1	140	GA	ARIO	ARIODIST	Pulmonata	Arionidae	Arion	distinctus	1
M	8	S	C	2	140	GA	ARIO	ARIODIST	Pulmonata	Arionidae	Arion	distinctus	1
N	1	L	C	1	154	GA	ARIO	ARIODIST	Pulmonata	Arionidae	Arion	distinctus	1
N	1	S	T	2	154	GA	ARIO	ARIODIST	Pulmonata	Arionidae	Arion	distinctus	1
N	1	L	T	1	154	GA	ARIO	ARIODIST	Pulmonata	Arionidae	Arion	distinctus	1
N	2	S	T	1	154	GA	ARIO	ARIODIST	Pulmonata	Arionidae	Arion	distinctus	3
N	2	S	C	1	154	GA	ARIO	ARIODIST	Pulmonata	Arionidae	Arion	distinctus	2
N	3	S	C	1	154	GA	ARIO	ARIODIST	Pulmonata	Arionidae	Arion	distinctus	5
N	3	S	C	2	154	GA	ARIO	ARIODIST	Pulmonata	Arionidae	Arion	distinctus	2
N	3	L	C	1	154	GA	ARIO	ARIODIST	Pulmonata	Arionidae	Arion	distinctus	2
N	3	S	T	1	154	GA	ARIO	ARIODIST	Pulmonata	Arionidae	Arion	distinctus	4
N	4	L	T	2	154	GA	ARIO	ARIODIST	Pulmonata	Arionidae	Arion	distinctus	1
N	4	S	T	1	154	GA	ARIO	ARIODIST	Pulmonata	Arionidae	Arion	distinctus	3
N	5	S	C	1	154	GA	ARIO	ARIODIST	Pulmonata	Arionidae	Arion	distinctus	1
N	5	L	T	1	154	GA	ARIO	ARIODIST	Pulmonata	Arionidae	Arion	distinctus	2
N	5	L	T	2	154	GA	ARIO	ARIODIST	Pulmonata	Arionidae	Arion	distinctus	1
N	5	L	C	2	154	GA	ARIO	ARIODIST	Pulmonata	Arionidae	Arion	distinctus	1
N	5	L	C	1	154	GA	ARIO	ARIODIST	Pulmonata	Arionidae	Arion	distinctus	2
N	5	S	T	1	154	GA	ARIO	ARIODIST	Pulmonata	Arionidae	Arion	distinctus	4
M	6	L	T	2	154	GA	ARIO	ARIODIST	Pulmonata	Arionidae	Arion	distinctus	1
V	9	S	T	2	154	GA	ARIO	ARIODIST	Pulmonata	Arionidae	Arion	distinctus	1
V	9	L	T	2	154	GA	ARIO	ARIODIST	Pulmonata	Arionidae	Arion	distinctus	2
V	10	S	C	2	154	GA	ARIO	ARIODIST	Pulmonata	Arionidae	Arion	distinctus	3
V	11	S	T	1	154	GA	ARIO	ARIODIST	Pulmonata	Arionidae	Arion	distinctus	1
V	11	S	T	2	154	GA	ARIO	ARIODIST	Pulmonata	Arionidae	Arion	distinctus	1
V	11	L	C	2	154	GA	ARIO	ARIODIST	Pulmonata	Arionidae	Arion	distinctus	1
V	11	S	C	1	154	GA	ARIO	ARIODIST	Pulmonata	Arionidae	Arion	distinctus	1
V	11	L	T	2	154	GA	ARIO	ARIODIST	Pulmonata	Arionidae	Arion	distinctus	3
V	11	L	T	1	154	GA	ARIO	ARIODIST	Pulmonata	Arionidae	Arion	distinctus	5
V	11	S	C	2	154	GA	ARIO	ARIODIST	Pulmonata	Arionidae	Arion	distinctus	1
N	2	S	T	2	168	GA	ARIO	ARIODIST	Pulmonata	Arionidae	Arion	distinctus	2
N	3	S	T	2	168	GA	ARIO	ARIODIST	Pulmonata	Arionidae	Arion	distinctus	1
N	3	L	C	1	168	GA	ARIO	ARIODIST	Pulmonata	Arionidae	Arion	distinctus	1
N	3	L	T	1	168	GA	ARIO	ARIODIST	Pulmonata	Arionidae	Arion	distinctus	1
V	9	L	C	1	168	GA	ARIO	ARIODIST	Pulmonata	Arionidae	Arion	distinctus	1
V	9	S	T	2	168	GA	ARIO	ARIODIST	Pulmonata	Arionidae	Arion	distinctus	1
V	10	L	C	1	168	GA	ARIO	ARIODIST	Pulmonata	Arionidae	Arion	distinctus	1
V	11	L	T	2	168	GA	ARIO	ARIODIST	Pulmonata	Arionidae	Arion	distinctus	1
V	11	S	T	1	168	GA	ARIO	ARIODIST	Pulmonata	Arionidae	Arion	distinctus	1
V	11	S	C	2	168	GA	ARIO	ARIODIST	Pulmonata	Arionidae	Arion	distinctus	1
V	12	S	C	2	168	GA	ARIO	ARIODIST	Pulmonata	Arionidae	Arion	distinctus	1
N	2	S	T	2	182	GA	ARIO	ARIODIST	Pulmonata	Arionidae	Arion	distinctus	3
N	2	S	C	2	182	GA	ARIO	ARIODIST	Pulmonata	Arionidae	Arion	distinctus	2
N	3	S	T	2	182	GA	ARIO	ARIODIST	Pulmonata	Arionidae	Arion	distinctus	1
V	11	S	T	2	182	GA	ARIO	ARIODIST	Pulmonata	Arionidae	Arion	distinctus	1
V	11	S	T	1	182	GA	ARIO	ARIODIST	Pulmonata	Arionidae	Arion	distinctus	1
V	12	L	C	1	182	GA	ARIO	ARIODIST	Pulmonata	Arionidae	Arion	distinctus	2
N	1	L	C	2	196	GA	ARIO	ARIODIST	Pulmonata	Arionidae	Arion	distinctus	1
N	3	L	C	2	196	GA	ARIO	ARIODIST	Pulmonata	Arionidae	Arion	distinctus	1
N	3	L	C	1	196	GA	ARIO	ARIODIST	Pulmonata	Arionidae	Arion	distinctus	1
N	4	S	T	1	196	GA	ARIO	ARIODIST	Pulmonata	Arionidae	Arion	distinctus	1
N	2	S	T	1	209	GA	ARIO	ARIODIST	Pulmonata	Arionidae	Arion	distinctus	1
N	3	S	T	1	224	GA	ARIO	ARIODIST	Pulmonata	Arionidae	Arion	distinctus	1
N	3	S	T	2	224	GA	ARIO	ARIODIST	Pulmonata	Arionidae	Arion	distinctus	1
N	5	S	C	2	224	GA	ARIO	ARIODIST	Pulmonata	Arionidae	Arion	distinctus	1
N	1	L	C	1	140	GA	ARIO	ARIOINTE	Pulmonata	Arionidae	Arion	intermedius	1
N	1	S	C	1	140	GA	ARIO	ARIOINTE	Pulmonata	Arionidae	Arion	intermedius	1
N	2	S	C	1	140	GA	ARIO	ARIOINTE	Pulmonata	Arionidae	Arion	intermedius	3
N	3	L	C	2	140	GA	ARIO	ARIOINTE	Pulmonata	Arionidae	Arion	intermedius	1
N	4	S	T	1	140	GA	ARIO	ARIOINTE	Pulmonata	Arionidae	Arion	intermedius	1
N	5	L	C	2	140	GA	ARIO	ARIOINTE	Pulmonata	Arionidae	Arion	intermedius	1
N	5	L	C	1	140	GA	ARIO	ARIOINTE	Pulmonata	Arionidae	Arion	intermedius	1
M	6	L	C	2	140	GA	ARIO	ARIOINTE	Pulmonata	Arionidae	Arion	intermedius	1
N	1	L	C	2	154	GA	ARIO	ARIOINTE	Pulmonata	Arionidae	Arion	intermedius	2
N	1	S	T	2	154	GA	ARIO	ARIOINTE	Pulmonata	Arionidae	Arion	intermedius	1
N	1	L	T	1	154	GA	ARIO	ARIOINTE	Pulmonata	Arionidae	Arion	intermedius	1
N	1	S	T	1	154	GA	ARIO	ARIOINTE	Pulmonata	Arionidae	Arion	intermedius	2
N	1	L	T	2	154	GA	ARIO	ARIOINTE	Pulmonata	Arionidae	Arion	intermedius	1
N	2	L	T	2	154	GA	ARIO	ARIOINTE	Pulmonata	Arionidae	Arion	intermedius	1
N	2	S	C	2	154	GA	ARIO	ARIOINTE	Pulmonata	Arionidae	Arion	intermedius	1
N	2	S	T	2	154	GA	ARIO	ARIOINTE	Pulmonata	Arionidae	Arion	intermedius	1
N	2	S	T	1	154	GA	ARIO	ARIOINTE	Pulmonata	Arionidae	Arion	intermedius	1
N	2	S	C	1	154	GA	ARIO	ARIOINTE	Pulmonata	Arionidae	Arion	intermedius	1
N	3	S	C	2	154	GA	ARIO	ARIOINTE	Pulmonata	Arionidae	Arion	intermedius	4
N	3	S	T	1	154	GA	ARIO	ARIOINTE	Pulmonata	Arionidae	Arion	intermedius	2
N	4	S	T	1	154	GA	ARIO	ARIOINTE	Pulmonata	Arionidae	Arion	intermedius	1
N	4	L	C	2	154	GA	ARIO	ARIOINTE	Pulmonata	Arionidae	Arion	intermedius	1
N	4	S	T	2	154	GA	ARIO	ARIOINTE	Pulmonata	Arionidae	Arion	intermedius	1
N	5	L	T	1	154	GA	ARIO	ARIOINTE	Pulmonata	Arionidae	Arion	intermedius	1
N	5	L	C	2	154	GA	ARIO	ARIOINTE	Pulmonata	Arionidae	Arion	intermedius	1
N	5	L	C	1	154	GA	ARIO	ARIOINTE	Pulmonata	Arionidae	Arion	intermedius	1
N	5	S	T	2	154	GA	ARIO	ARIOINTE	Pulmonata	Arionidae	Arion	intermedius	1
N	1	S	T	2	168	GA	ARIO	ARIOINTE	Pulmonata	Arionidae	Arion	intermedius	1
N	4	S	C	1	168	GA	ARIO	ARIOINTE	Pulmonata	Arionidae	Arion	intermedius	1
N	4	S	T	2	168	GA	ARIO	ARIOINTE	Pulmonata	Arionidae	Arion	intermedius	1
N	5	S	T	2	168	GA	ARIO	ARIOINTE	Pulmonata	Arionidae	Arion	intermedius	1
N	5	S	T	1	168	GA	ARIO	ARIOINTE	Pulmonata	Arionidae	Arion	intermedius	1
N	3	S	T	1	182	GA	ARIO	ARIOINTE	Pulmonata	Arionidae	Arion	intermedius	1
N	4	L	T	1	182	GA	ARIO	ARIOINTE	Pulmonata	Arionidae	Arion	intermedius	1
N	4	L	T	2	182	GA	ARIO	ARIOINTE	Pulmonata	Arionidae	Arion	intermedius	1
N	5	S	C	1	182	GA	ARIO	ARIOINTE	Pulmonata	Arionidae	Arion	intermedius	1
N	2	S	T	2	196	GA	ARIO	ARIOINTE	Pulmonata	Arionidae	Arion	intermedius	1
N	3	S	T	1	196	GA	ARIO	ARIOINTE	Pulmonata	Arionidae	Arion	intermedius	2
N	1	S	T	2	209	GA	ARIO	ARIOINTE	Pulmonata	Arionidae	Arion	intermedius	1
N	1	S	T	1	209	GA	ARIO	ARIOINTE	Pulmonata	Arionidae	Arion	intermedius	1
N	2	S	C	2	209	GA	ARIO	ARIOINTE	Pulmonata	Arionidae	Arion	intermedius	1
N	4	L	T	1	209	GA	ARIO	ARIOINTE	Pulmonata	Arionidae	Arion	intermedius	1
N	5	S	T	2	209	GA	ARIO	ARIOINTE	Pulmonata	Arionidae	Arion	intermedius	1
N	2	L	C	1	224	GA	ARIO	ARIOINTE	Pulmonata	Arionidae	Arion	intermedius	1
N	2	L	C	2	224	GA	ARIO	ARIOINTE	Pulmonata	Arionidae	Arion	intermedius	1
N	2	S	C	1	224	GA	ARIO	ARIOINTE	Pulmonata	Arionidae	Arion	intermedius	1
N	3	L	T	2	224	GA	ARIO	ARIOINTE	Pulmonata	Arionidae	Arion	intermedius	1
N	1	S	T	2	140	GA	ARIO	ARIOSPEC	Pulmonata	Arionidae	Arion	vulgaris	2
N	1	L	T	2	140	GA	ARIO	ARIOSPEC	Pulmonata	Arionidae	Arion	vulgaris	1
N	1	S	C	1	140	GA	ARIO	ARIOSPEC	Pulmonata	Arionidae	Arion	vulgaris	1
N	2	L	C	2	140	GA	ARIO	ARIOSPEC	Pulmonata	Arionidae	Arion	vulgaris	3
N	2	S	C	1	140	GA	ARIO	ARIOSPEC	Pulmonata	Arionidae	Arion	vulgaris	2
N	2	S	T	2	140	GA	ARIO	ARIOSPEC	Pulmonata	Arionidae	Arion	vulgaris	4
N	2	S	T	1	140	GA	ARIO	ARIOSPEC	Pulmonata	Arionidae	Arion	vulgaris	5
N	2	S	C	2	140	GA	ARIO	ARIOSPEC	Pulmonata	Arionidae	Arion	vulgaris	5
N	2	L	T	2	140	GA	ARIO	ARIOSPEC	Pulmonata	Arionidae	Arion	vulgaris	3
N	2	L	T	1	140	GA	ARIO	ARIOSPEC	Pulmonata	Arionidae	Arion	vulgaris	1
N	2	L	C	1	140	GA	ARIO	ARIOSPEC	Pulmonata	Arionidae	Arion	vulgaris	2
N	3	L	C	1	140	GA	ARIO	ARIOSPEC	Pulmonata	Arionidae	Arion	vulgaris	11
N	3	S	T	2	140	GA	ARIO	ARIOSPEC	Pulmonata	Arionidae	Arion	vulgaris	3
N	3	L	T	1	140	GA	ARIO	ARIOSPEC	Pulmonata	Arionidae	Arion	vulgaris	3
N	3	L	T	2	140	GA	ARIO	ARIOSPEC	Pulmonata	Arionidae	Arion	vulgaris	6
N	3	L	C	2	140	GA	ARIO	ARIOSPEC	Pulmonata	Arionidae	Arion	vulgaris	9
N	3	S	T	1	140	GA	ARIO	ARIOSPEC	Pulmonata	Arionidae	Arion	vulgaris	3
N	3	S	C	1	140	GA	ARIO	ARIOSPEC	Pulmonata	Arionidae	Arion	vulgaris	3
N	3	S	C	2	140	GA	ARIO	ARIOSPEC	Pulmonata	Arionidae	Arion	vulgaris	7
N	4	L	C	1	140	GA	ARIO	ARIOSPEC	Pulmonata	Arionidae	Arion	vulgaris	1
N	4	L	T	2	140	GA	ARIO	ARIOSPEC	Pulmonata	Arionidae	Arion	vulgaris	1
N	4	L	C	1	140	GA	ARIO	ARIOSPEC	Pulmonata	Arionidae	Arion	vulgaris	2
N	4	S	T	2	140	GA	ARIO	ARIOSPEC	Pulmonata	Arionidae	Arion	vulgaris	2
N	4	L	T	1	140	GA	ARIO	ARIOSPEC	Pulmonata	Arionidae	Arion	vulgaris	8
N	4	S	C	1	140	GA	ARIO	ARIOSPEC	Pulmonata	Arionidae	Arion	vulgaris	3
N	5	L	T	2	140	GA	ARIO	ARIOSPEC	Pulmonata	Arionidae	Arion	vulgaris	5
N	5	S	C	1	140	GA	ARIO	ARIOSPEC	Pulmonata	Arionidae	Arion	vulgaris	3
N	5	S	T	1	140	GA	ARIO	ARIOSPEC	Pulmonata	Arionidae	Arion	vulgaris	1
N	5	L	T	1	140	GA	ARIO	ARIOSPEC	Pulmonata	Arionidae	Arion	vulgaris	7
N	5	L	C	2	140	GA	ARIO	ARIOSPEC	Pulmonata	Arionidae	Arion	vulgaris	2
N	5	S	T	2	140	GA	ARIO	ARIOSPEC	Pulmonata	Arionidae	Arion	vulgaris	2
N	5	L	C	1	140	GA	ARIO	ARIOSPEC	Pulmonata	Arionidae	Arion	vulgaris	5
M	6	L	T	1	140	GA	ARIO	ARIOSPEC	Pulmonata	Arionidae	Arion	vulgaris	1
M	6	S	C	2	140	GA	ARIO	ARIOSPEC	Pulmonata	Arionidae	Arion	vulgaris	1
M	7	L	T	2	140	GA	ARIO	ARIOSPEC	Pulmonata	Arionidae	Arion	vulgaris	1
M	7	S	T	1	140	GA	ARIO	ARIOSPEC	Pulmonata	Arionidae	Arion	vulgaris	1
M	7	L	C	2	140	GA	ARIO	ARIOSPEC	Pulmonata	Arionidae	Arion	vulgaris	1
M	8	S	C	1	140	GA	ARIO	ARIOSPEC	Pulmonata	Arionidae	Arion	vulgaris	1
M	8	S	C	2	140	GA	ARIO	ARIOSPEC	Pulmonata	Arionidae	Arion	vulgaris	2
V	9	L	C	2	140	GA	ARIO	ARIOSPEC	Pulmonata	Arionidae	Arion	vulgaris	7
V	9	S	C	2	140	GA	ARIO	ARIOSPEC	Pulmonata	Arionidae	Arion	vulgaris	2
V	9	L	T	2	140	GA	ARIO	ARIOSPEC	Pulmonata	Arionidae	Arion	vulgaris	6
V	9	S	T	1	140	GA	ARIO	ARIOSPEC	Pulmonata	Arionidae	Arion	vulgaris	2
V	9	S	C	1	140	GA	ARIO	ARIOSPEC	Pulmonata	Arionidae	Arion	vulgaris	3
V	9	L	C	1	140	GA	ARIO	ARIOSPEC	Pulmonata	Arionidae	Arion	vulgaris	7
V	9	L	T	1	140	GA	ARIO	ARIOSPEC	Pulmonata	Arionidae	Arion	vulgaris	1
V	10	L	C	1	140	GA	ARIO	ARIOSPEC	Pulmonata	Arionidae	Arion	vulgaris	8
V	10	S	T	1	140	GA	ARIO	ARIOSPEC	Pulmonata	Arionidae	Arion	vulgaris	6
V	10	S	C	1	140	GA	ARIO	ARIOSPEC	Pulmonata	Arionidae	Arion	vulgaris	11
V	10	S	C	2	140	GA	ARIO	ARIOSPEC	Pulmonata	Arionidae	Arion	vulgaris	4
V	10	L	T	1	140	GA	ARIO	ARIOSPEC	Pulmonata	Arionidae	Arion	vulgaris	7
V	10	L	T	2	140	GA	ARIO	ARIOSPEC	Pulmonata	Arionidae	Arion	vulgaris	6
V	10	L	C	2	140	GA	ARIO	ARIOSPEC	Pulmonata	Arionidae	Arion	vulgaris	9
V	10	S	T	2	140	GA	ARIO	ARIOSPEC	Pulmonata	Arionidae	Arion	vulgaris	3
V	11	L	T	1	140	GA	ARIO	ARIOSPEC	Pulmonata	Arionidae	Arion	vulgaris	1
V	11	L	T	2	140	GA	ARIO	ARIOSPEC	Pulmonata	Arionidae	Arion	vulgaris	2
V	11	L	C	1	140	GA	ARIO	ARIOSPEC	Pulmonata	Arionidae	Arion	vulgaris	8
V	11	S	T	1	140	GA	ARIO	ARIOSPEC	Pulmonata	Arionidae	Arion	vulgaris	5
V	11	S	C	1	140	GA	ARIO	ARIOSPEC	Pulmonata	Arionidae	Arion	vulgaris	5
V	11	S	T	2	140	GA	ARIO	ARIOSPEC	Pulmonata	Arionidae	Arion	vulgaris	11
V	11	S	C	2	140	GA	ARIO	ARIOSPEC	Pulmonata	Arionidae	Arion	vulgaris	8
V	11	L	C	2	140	GA	ARIO	ARIOSPEC	Pulmonata	Arionidae	Arion	vulgaris	11
V	12	L	T	2	140	GA	ARIO	ARIOSPEC	Pulmonata	Arionidae	Arion	vulgaris	3
V	12	S	T	2	140	GA	ARIO	ARIOSPEC	Pulmonata	Arionidae	Arion	vulgaris	7
V	12	S	C	2	140	GA	ARIO	ARIOSPEC	Pulmonata	Arionidae	Arion	vulgaris	14
V	12	L	T	1	140	GA	ARIO	ARIOSPEC	Pulmonata	Arionidae	Arion	vulgaris	6
V	12	S	T	1	140	GA	ARIO	ARIOSPEC	Pulmonata	Arionidae	Arion	vulgaris	6
V	12	S	C	1	140	GA	ARIO	ARIOSPEC	Pulmonata	Arionidae	Arion	vulgaris	1
V	12	L	C	2	140	GA	ARIO	ARIOSPEC	Pulmonata	Arionidae	Arion	vulgaris	7
V	12	L	C	1	140	GA	ARIO	ARIOSPEC	Pulmonata	Arionidae	Arion	vulgaris	4
N	1	L	T	1	154	GA	ARIO	ARIOSPEC	Pulmonata	Arionidae	Arion	vulgaris	3
N	1	S	T	1	154	GA	ARIO	ARIOSPEC	Pulmonata	Arionidae	Arion	vulgaris	1
N	1	L	T	2	154	GA	ARIO	ARIOSPEC	Pulmonata	Arionidae	Arion	vulgaris	4
N	2	L	T	1	154	GA	ARIO	ARIOSPEC	Pulmonata	Arionidae	Arion	vulgaris	1
N	2	S	C	2	154	GA	ARIO	ARIOSPEC	Pulmonata	Arionidae	Arion	vulgaris	1
N	2	L	C	1	154	GA	ARIO	ARIOSPEC	Pulmonata	Arionidae	Arion	vulgaris	1
N	2	S	T	2	154	GA	ARIO	ARIOSPEC	Pulmonata	Arionidae	Arion	vulgaris	3
N	2	S	T	1	154	GA	ARIO	ARIOSPEC	Pulmonata	Arionidae	Arion	vulgaris	6
N	2	S	C	1	154	GA	ARIO	ARIOSPEC	Pulmonata	Arionidae	Arion	vulgaris	1
N	3	S	C	1	154	GA	ARIO	ARIOSPEC	Pulmonata	Arionidae	Arion	vulgaris	1
N	3	S	C	2	154	GA	ARIO	ARIOSPEC	Pulmonata	Arionidae	Arion	vulgaris	5
N	3	L	C	2	154	GA	ARIO	ARIOSPEC	Pulmonata	Arionidae	Arion	vulgaris	4
N	3	S	T	2	154	GA	ARIO	ARIOSPEC	Pulmonata	Arionidae	Arion	vulgaris	3
N	3	L	C	1	154	GA	ARIO	ARIOSPEC	Pulmonata	Arionidae	Arion	vulgaris	1
N	3	L	T	1	154	GA	ARIO	ARIOSPEC	Pulmonata	Arionidae	Arion	vulgaris	5
N	3	S	T	1	154	GA	ARIO	ARIOSPEC	Pulmonata	Arionidae	Arion	vulgaris	4
N	4	L	T	2	154	GA	ARIO	ARIOSPEC	Pulmonata	Arionidae	Arion	vulgaris	1
N	4	L	T	1	154	GA	ARIO	ARIOSPEC	Pulmonata	Arionidae	Arion	vulgaris	3
N	4	S	T	1	154	GA	ARIO	ARIOSPEC	Pulmonata	Arionidae	Arion	vulgaris	1
N	4	L	C	2	154	GA	ARIO	ARIOSPEC	Pulmonata	Arionidae	Arion	vulgaris	1
N	4	S	T	2	154	GA	ARIO	ARIOSPEC	Pulmonata	Arionidae	Arion	vulgaris	6
N	5	S	C	1	154	GA	ARIO	ARIOSPEC	Pulmonata	Arionidae	Arion	vulgaris	3
N	5	L	T	1	154	GA	ARIO	ARIOSPEC	Pulmonata	Arionidae	Arion	vulgaris	3
N	5	L	T	2	154	GA	ARIO	ARIOSPEC	Pulmonata	Arionidae	Arion	vulgaris	5
N	5	S	T	1	154	GA	ARIO	ARIOSPEC	Pulmonata	Arionidae	Arion	vulgaris	2
N	5	S	T	2	154	GA	ARIO	ARIOSPEC	Pulmonata	Arionidae	Arion	vulgaris	5
M	6	S	C	2	154	GA	ARIO	ARIOSPEC	Pulmonata	Arionidae	Arion	vulgaris	1
M	6	S	C	1	154	GA	ARIO	ARIOSPEC	Pulmonata	Arionidae	Arion	vulgaris	1
M	6	L	T	1	154	GA	ARIO	ARIOSPEC	Pulmonata	Arionidae	Arion	vulgaris	2
M	7	L	T	1	154	GA	ARIO	ARIOSPEC	Pulmonata	Arionidae	Arion	vulgaris	1
M	7	S	T	2	154	GA	ARIO	ARIOSPEC	Pulmonata	Arionidae	Arion	vulgaris	2
M	7	L	T	2	154	GA	ARIO	ARIOSPEC	Pulmonata	Arionidae	Arion	vulgaris	1
M	7	S	C	2	154	GA	ARIO	ARIOSPEC	Pulmonata	Arionidae	Arion	vulgaris	1
M	7	L	C	2	154	GA	ARIO	ARIOSPEC	Pulmonata	Arionidae	Arion	vulgaris	1
M	8	S	T	1	154	GA	ARIO	ARIOSPEC	Pulmonata	Arionidae	Arion	vulgaris	1
M	8	L	T	2	154	GA	ARIO	ARIOSPEC	Pulmonata	Arionidae	Arion	vulgaris	1
M	8	S	C	2	154	GA	ARIO	ARIOSPEC	Pulmonata	Arionidae	Arion	vulgaris	3
M	8	S	C	1	154	GA	ARIO	ARIOSPEC	Pulmonata	Arionidae	Arion	vulgaris	1
M	8	L	T	1	154	GA	ARIO	ARIOSPEC	Pulmonata	Arionidae	Arion	vulgaris	1
V	9	S	C	2	154	GA	ARIO	ARIOSPEC	Pulmonata	Arionidae	Arion	vulgaris	1
V	9	S	C	1	154	GA	ARIO	ARIOSPEC	Pulmonata	Arionidae	Arion	vulgaris	1
V	9	L	C	1	154	GA	ARIO	ARIOSPEC	Pulmonata	Arionidae	Arion	vulgaris	5
V	9	L	C	2	154	GA	ARIO	ARIOSPEC	Pulmonata	Arionidae	Arion	vulgaris	4
V	9	S	T	1	154	GA	ARIO	ARIOSPEC	Pulmonata	Arionidae	Arion	vulgaris	2
V	10	S	T	2	154	GA	ARIO	ARIOSPEC	Pulmonata	Arionidae	Arion	vulgaris	2
V	10	L	T	1	154	GA	ARIO	ARIOSPEC	Pulmonata	Arionidae	Arion	vulgaris	2
V	10	S	T	1	154	GA	ARIO	ARIOSPEC	Pulmonata	Arionidae	Arion	vulgaris	3
V	10	L	T	2	154	GA	ARIO	ARIOSPEC	Pulmonata	Arionidae	Arion	vulgaris	6
V	10	L	C	2	154	GA	ARIO	ARIOSPEC	Pulmonata	Arionidae	Arion	vulgaris	3
V	10	L	C	1	154	GA	ARIO	ARIOSPEC	Pulmonata	Arionidae	Arion	vulgaris	6
V	10	S	C	2	154	GA	ARIO	ARIOSPEC	Pulmonata	Arionidae	Arion	vulgaris	2
V	10	S	C	1	154	GA	ARIO	ARIOSPEC	Pulmonata	Arionidae	Arion	vulgaris	4
V	11	S	T	1	154	GA	ARIO	ARIOSPEC	Pulmonata	Arionidae	Arion	vulgaris	3
V	11	L	C	1	154	GA	ARIO	ARIOSPEC	Pulmonata	Arionidae	Arion	vulgaris	3
V	11	S	T	2	154	GA	ARIO	ARIOSPEC	Pulmonata	Arionidae	Arion	vulgaris	2
V	11	L	C	2	154	GA	ARIO	ARIOSPEC	Pulmonata	Arionidae	Arion	vulgaris	4
V	11	S	C	1	154	GA	ARIO	ARIOSPEC	Pulmonata	Arionidae	Arion	vulgaris	3
V	11	L	T	2	154	GA	ARIO	ARIOSPEC	Pulmonata	Arionidae	Arion	vulgaris	6
V	11	L	T	1	154	GA	ARIO	ARIOSPEC	Pulmonata	Arionidae	Arion	vulgaris	3
V	11	S	C	2	154	GA	ARIO	ARIOSPEC	Pulmonata	Arionidae	Arion	vulgaris	3
V	12	S	T	2	154	GA	ARIO	ARIOSPEC	Pulmonata	Arionidae	Arion	vulgaris	3
V	12	S	C	1	154	GA	ARIO	ARIOSPEC	Pulmonata	Arionidae	Arion	vulgaris	3
V	12	L	T	1	154	GA	ARIO	ARIOSPEC	Pulmonata	Arionidae	Arion	vulgaris	13
V	12	L	T	2	154	GA	ARIO	ARIOSPEC	Pulmonata	Arionidae	Arion	vulgaris	4
V	12	S	T	2	154	GA	ARIO	ARIOSPEC	Pulmonata	Arionidae	Arion	vulgaris	4
V	12	L	C	1	154	GA	ARIO	ARIOSPEC	Pulmonata	Arionidae	Arion	vulgaris	2
V	12	S	T	1	154	GA	ARIO	ARIOSPEC	Pulmonata	Arionidae	Arion	vulgaris	3
V	12	L	C	2	154	GA	ARIO	ARIOSPEC	Pulmonata	Arionidae	Arion	vulgaris	4
N	1	L	T	2	168	GA	ARIO	ARIOSPEC	Pulmonata	Arionidae	Arion	vulgaris	2
N	1	S	T	1	168	GA	ARIO	ARIOSPEC	Pulmonata	Arionidae	Arion	vulgaris	1
N	1	L	C	2	168	GA	ARIO	ARIOSPEC	Pulmonata	Arionidae	Arion	vulgaris	1
N	1	S	T	2	168	GA	ARIO	ARIOSPEC	Pulmonata	Arionidae	Arion	vulgaris	3
N	1	L	T	1	168	GA	ARIO	ARIOSPEC	Pulmonata	Arionidae	Arion	vulgaris	3
N	2	L	T	1	168	GA	ARIO	ARIOSPEC	Pulmonata	Arionidae	Arion	vulgaris	2
N	2	S	T	1	168	GA	ARIO	ARIOSPEC	Pulmonata	Arionidae	Arion	vulgaris	1
N	3	S	T	1	168	GA	ARIO	ARIOSPEC	Pulmonata	Arionidae	Arion	vulgaris	3
N	3	L	T	2	168	GA	ARIO	ARIOSPEC	Pulmonata	Arionidae	Arion	vulgaris	1
N	3	L	T	1	168	GA	ARIO	ARIOSPEC	Pulmonata	Arionidae	Arion	vulgaris	2
N	4	L	C	1	168	GA	ARIO	ARIOSPEC	Pulmonata	Arionidae	Arion	vulgaris	1
N	4	L	T	1	168	GA	ARIO	ARIOSPEC	Pulmonata	Arionidae	Arion	vulgaris	1
N	4	S	T	1	168	GA	ARIO	ARIOSPEC	Pulmonata	Arionidae	Arion	vulgaris	2
N	5	S	T	2	168	GA	ARIO	ARIOSPEC	Pulmonata	Arionidae	Arion	vulgaris	1
N	5	S	T	1	168	GA	ARIO	ARIOSPEC	Pulmonata	Arionidae	Arion	vulgaris	3
N	5	L	T	2	168	GA	ARIO	ARIOSPEC	Pulmonata	Arionidae	Arion	vulgaris	3
M	6	S	T	2	168	GA	ARIO	ARIOSPEC	Pulmonata	Arionidae	Arion	vulgaris	1
M	6	L	T	2	168	GA	ARIO	ARIOSPEC	Pulmonata	Arionidae	Arion	vulgaris	1
M	7	S	C	2	168	GA	ARIO	ARIOSPEC	Pulmonata	Arionidae	Arion	vulgaris	1
M	7	L	C	1	168	GA	ARIO	ARIOSPEC	Pulmonata	Arionidae	Arion	vulgaris	2
M	7	S	T	1	168	GA	ARIO	ARIOSPEC	Pulmonata	Arionidae	Arion	vulgaris	3
M	7	L	T	1	168	GA	ARIO	ARIOSPEC	Pulmonata	Arionidae	Arion	vulgaris	1
M	7	L	T	2	168	GA	ARIO	ARIOSPEC	Pulmonata	Arionidae	Arion	vulgaris	1
M	7	S	T	2	168	GA	ARIO	ARIOSPEC	Pulmonata	Arionidae	Arion	vulgaris	3
M	8	L	T	2	168	GA	ARIO	ARIOSPEC	Pulmonata	Arionidae	Arion	vulgaris	3
M	8	S	C	2	168	GA	ARIO	ARIOSPEC	Pulmonata	Arionidae	Arion	vulgaris	1
M	8	L	C	1	168	GA	ARIO	ARIOSPEC	Pulmonata	Arionidae	Arion	vulgaris	1
M	8	S	C	1	168	GA	ARIO	ARIOSPEC	Pulmonata	Arionidae	Arion	vulgaris	2
V	9	L	T	1	168	GA	ARIO	ARIOSPEC	Pulmonata	Arionidae	Arion	vulgaris	5
V	9	S	C	1	168	GA	ARIO	ARIOSPEC	Pulmonata	Arionidae	Arion	vulgaris	9
V	9	S	T	2	168	GA	ARIO	ARIOSPEC	Pulmonata	Arionidae	Arion	vulgaris	4
V	9	L	T	2	168	GA	ARIO	ARIOSPEC	Pulmonata	Arionidae	Arion	vulgaris	1
V	9	L	C	2	168	GA	ARIO	ARIOSPEC	Pulmonata	Arionidae	Arion	vulgaris	4
V	9	L	C	1	168	GA	ARIO	ARIOSPEC	Pulmonata	Arionidae	Arion	vulgaris	6
V	9	S	C	2	168	GA	ARIO	ARIOSPEC	Pulmonata	Arionidae	Arion	vulgaris	5
V	10	L	T	1	168	GA	ARIO	ARIOSPEC	Pulmonata	Arionidae	Arion	vulgaris	10
V	10	L	C	1	168	GA	ARIO	ARIOSPEC	Pulmonata	Arionidae	Arion	vulgaris	9
V	10	S	C	1	168	GA	ARIO	ARIOSPEC	Pulmonata	Arionidae	Arion	vulgaris	20
V	10	S	T	1	168	GA	ARIO	ARIOSPEC	Pulmonata	Arionidae	Arion	vulgaris	3
V	10	L	T	2	168	GA	ARIO	ARIOSPEC	Pulmonata	Arionidae	Arion	vulgaris	3
V	10	S	C	2	168	GA	ARIO	ARIOSPEC	Pulmonata	Arionidae	Arion	vulgaris	3
V	10	S	T	2	168	GA	ARIO	ARIOSPEC	Pulmonata	Arionidae	Arion	vulgaris	1
V	10	L	C	2	168	GA	ARIO	ARIOSPEC	Pulmonata	Arionidae	Arion	vulgaris	20
V	11	S	C	1	168	GA	ARIO	ARIOSPEC	Pulmonata	Arionidae	Arion	vulgaris	7
V	11	L	T	2	168	GA	ARIO	ARIOSPEC	Pulmonata	Arionidae	Arion	vulgaris	9
V	11	S	T	1	168	GA	ARIO	ARIOSPEC	Pulmonata	Arionidae	Arion	vulgaris	1
V	11	S	C	2	168	GA	ARIO	ARIOSPEC	Pulmonata	Arionidae	Arion	vulgaris	2
V	11	L	C	1	168	GA	ARIO	ARIOSPEC	Pulmonata	Arionidae	Arion	vulgaris	6
V	11	S	T	2	168	GA	ARIO	ARIOSPEC	Pulmonata	Arionidae	Arion	vulgaris	1
V	11	L	C	2	168	GA	ARIO	ARIOSPEC	Pulmonata	Arionidae	Arion	vulgaris	13
V	11	L	T	1	168	GA	ARIO	ARIOSPEC	Pulmonata	Arionidae	Arion	vulgaris	12
V	12	L	C	2	168	GA	ARIO	ARIOSPEC	Pulmonata	Arionidae	Arion	vulgaris	8
V	12	L	T	2	168	GA	ARIO	ARIOSPEC	Pulmonata	Arionidae	Arion	vulgaris	11
V	12	L	C	1	168	GA	ARIO	ARIOSPEC	Pulmonata	Arionidae	Arion	vulgaris	5
V	12	S	C	1	168	GA	ARIO	ARIOSPEC	Pulmonata	Arionidae	Arion	vulgaris	7
V	12	S	T	2	168	GA	ARIO	ARIOSPEC	Pulmonata	Arionidae	Arion	vulgaris	5
V	12	S	C	2	168	GA	ARIO	ARIOSPEC	Pulmonata	Arionidae	Arion	vulgaris	4
V	12	L	T	1	168	GA	ARIO	ARIOSPEC	Pulmonata	Arionidae	Arion	vulgaris	24
N	1	L	C	2	182	GA	ARIO	ARIOSPEC	Pulmonata	Arionidae	Arion	vulgaris	1
N	1	S	C	2	182	GA	ARIO	ARIOSPEC	Pulmonata	Arionidae	Arion	vulgaris	1
N	1	L	T	1	182	GA	ARIO	ARIOSPEC	Pulmonata	Arionidae	Arion	vulgaris	1
N	2	S	T	2	182	GA	ARIO	ARIOSPEC	Pulmonata	Arionidae	Arion	vulgaris	1
N	2	L	T	2	182	GA	ARIO	ARIOSPEC	Pulmonata	Arionidae	Arion	vulgaris	1
N	2	L	T	2	182	GA	ARIO	ARIOSPEC	Pulmonata	Arionidae	Arion	vulgaris	1
N	3	S	T	2	182	GA	ARIO	ARIOSPEC	Pulmonata	Arionidae	Arion	vulgaris	1
N	3	S	T	1	182	GA	ARIO	ARIOSPEC	Pulmonata	Arionidae	Arion	vulgaris	1
N	3	L	T	2	182	GA	ARIO	ARIOSPEC	Pulmonata	Arionidae	Arion	vulgaris	1
N	3	L	C	2	182	GA	ARIO	ARIOSPEC	Pulmonata	Arionidae	Arion	vulgaris	1
N	4	L	T	1	182	GA	ARIO	ARIOSPEC	Pulmonata	Arionidae	Arion	vulgaris	1
N	4	L	T	2	182	GA	ARIO	ARIOSPEC	Pulmonata	Arionidae	Arion	vulgaris	3
N	5	L	C	2	182	GA	ARIO	ARIOSPEC	Pulmonata	Arionidae	Arion	vulgaris	2
N	5	S	T	2	182	GA	ARIO	ARIOSPEC	Pulmonata	Arionidae	Arion	vulgaris	1
M	6	L	T	2	182	GA	ARIO	ARIOSPEC	Pulmonata	Arionidae	Arion	vulgaris	1
M	6	S	T	2	182	GA	ARIO	ARIOSPEC	Pulmonata	Arionidae	Arion	vulgaris	1
M	6	S	C	2	182	GA	ARIO	ARIOSPEC	Pulmonata	Arionidae	Arion	vulgaris	1
M	7	S	C	1	182	GA	ARIO	ARIOSPEC	Pulmonata	Arionidae	Arion	vulgaris	2
M	7	S	T	2	182	GA	ARIO	ARIOSPEC	Pulmonata	Arionidae	Arion	vulgaris	5
M	7	S	T	1	182	GA	ARIO	ARIOSPEC	Pulmonata	Arionidae	Arion	vulgaris	8
M	7	L	T	2	182	GA	ARIO	ARIOSPEC	Pulmonata	Arionidae	Arion	vulgaris	9
M	8	S	T	2	182	GA	ARIO	ARIOSPEC	Pulmonata	Arionidae	Arion	vulgaris	3
M	8	S	C	2	182	GA	ARIO	ARIOSPEC	Pulmonata	Arionidae	Arion	vulgaris	1
V	9	L	T	2	182	GA	ARIO	ARIOSPEC	Pulmonata	Arionidae	Arion	vulgaris	3
V	9	L	C	2	182	GA	ARIO	ARIOSPEC	Pulmonata	Arionidae	Arion	vulgaris	2
V	9	L	C	1	182	GA	ARIO	ARIOSPEC	Pulmonata	Arionidae	Arion	vulgaris	1
V	9	L	T	1	182	GA	ARIO	ARIOSPEC	Pulmonata	Arionidae	Arion	vulgaris	2
V	9	S	T	2	182	GA	ARIO	ARIOSPEC	Pulmonata	Arionidae	Arion	vulgaris	6
V	9	S	C	1	182	GA	ARIO	ARIOSPEC	Pulmonata	Arionidae	Arion	vulgaris	9
V	9	S	C	2	182	GA	ARIO	ARIOSPEC	Pulmonata	Arionidae	Arion	vulgaris	6
V	10	S	T	2	182	GA	ARIO	ARIOSPEC	Pulmonata	Arionidae	Arion	vulgaris	2
V	10	L	C	1	182	GA	ARIO	ARIOSPEC	Pulmonata	Arionidae	Arion	vulgaris	2
V	10	L	T	1	182	GA	ARIO	ARIOSPEC	Pulmonata	Arionidae	Arion	vulgaris	2
V	10	S	T	1	182	GA	ARIO	ARIOSPEC	Pulmonata	Arionidae	Arion	vulgaris	5
V	10	L	T	2	182	GA	ARIO	ARIOSPEC	Pulmonata	Arionidae	Arion	vulgaris	8
V	10	L	C	2	182	GA	ARIO	ARIOSPEC	Pulmonata	Arionidae	Arion	vulgaris	8
V	11	S	C	1	182	GA	ARIO	ARIOSPEC	Pulmonata	Arionidae	Arion	vulgaris	3
V	11	S	T	2	182	GA	ARIO	ARIOSPEC	Pulmonata	Arionidae	Arion	vulgaris	1
V	11	S	C	2	182	GA	ARIO	ARIOSPEC	Pulmonata	Arionidae	Arion	vulgaris	2
V	11	L	C	1	182	GA	ARIO	ARIOSPEC	Pulmonata	Arionidae	Arion	vulgaris	9
V	11	L	T	2	182	GA	ARIO	ARIOSPEC	Pulmonata	Arionidae	Arion	vulgaris	13
V	11	L	T	1	182	GA	ARIO	ARIOSPEC	Pulmonata	Arionidae	Arion	vulgaris	15
V	11	L	C	1	182	GA	ARIO	ARIOSPEC	Pulmonata	Arionidae	Arion	vulgaris	9
V	12	L	C	1	182	GA	ARIO	ARIOSPEC	Pulmonata	Arionidae	Arion	vulgaris	2
V	12	S	T	1	182	GA	ARIO	ARIOSPEC	Pulmonata	Arionidae	Arion	vulgaris	3
V	12	L	T	2	182	GA	ARIO	ARIOSPEC	Pulmonata	Arionidae	Arion	vulgaris	18
V	12	S	T	2	182	GA	ARIO	ARIOSPEC	Pulmonata	Arionidae	Arion	vulgaris	13
V	12	L	T	1	182	GA	ARIO	ARIOSPEC	Pulmonata	Arionidae	Arion	vulgaris	17
N	1	L	T	2	196	GA	ARIO	ARIOSPEC	Pulmonata	Arionidae	Arion	vulgaris	1
N	1	L	T	1	196	GA	ARIO	ARIOSPEC	Pulmonata	Arionidae	Arion	vulgaris	13
N	2	S	T	2	196	GA	ARIO	ARIOSPEC	Pulmonata	Arionidae	Arion	vulgaris	1
N	2	S	C	2	196	GA	ARIO	ARIOSPEC	Pulmonata	Arionidae	Arion	vulgaris	1
N	2	S	T	1	196	GA	ARIO	ARIOSPEC	Pulmonata	Arionidae	Arion	vulgaris	1
N	2	S	C	1	196	GA	ARIO	ARIOSPEC	Pulmonata	Arionidae	Arion	vulgaris	2
N	3	L	C	2	196	GA	ARIO	ARIOSPEC	Pulmonata	Arionidae	Arion	vulgaris	1
N	3	S	T	2	196	GA	ARIO	ARIOSPEC	Pulmonata	Arionidae	Arion	vulgaris	1
N	3	S	C	2	196	GA	ARIO	ARIOSPEC	Pulmonata	Arionidae	Arion	vulgaris	1
N	3	S	T	1	196	GA	ARIO	ARIOSPEC	Pulmonata	Arionidae	Arion	vulgaris	3
N	3	L	T	1	196	GA	ARIO	ARIOSPEC	Pulmonata	Arionidae	Arion	vulgaris	2
N	3	L	C	1	196	GA	ARIO	ARIOSPEC	Pulmonata	Arionidae	Arion	vulgaris	1
N	3	S	C	1	196	GA	ARIO	ARIOSPEC	Pulmonata	Arionidae	Arion	vulgaris	5
N	4	L	T	2	196	GA	ARIO	ARIOSPEC	Pulmonata	Arionidae	Arion	vulgaris	1
N	4	S	C	1	196	GA	ARIO	ARIOSPEC	Pulmonata	Arionidae	Arion	vulgaris	1
N	5	S	T	1	196	GA	ARIO	ARIOSPEC	Pulmonata	Arionidae	Arion	vulgaris	3
N	5	L	C	1	196	GA	ARIO	ARIOSPEC	Pulmonata	Arionidae	Arion	vulgaris	1
N	5	L	T	2	196	GA	ARIO	ARIOSPEC	Pulmonata	Arionidae	Arion	vulgaris	3
N	5	S	T	2	196	GA	ARIO	ARIOSPEC	Pulmonata	Arionidae	Arion	vulgaris	3
N	5	S	C	2	196	GA	ARIO	ARIOSPEC	Pulmonata	Arionidae	Arion	vulgaris	5
N	5	L	C	2	196	GA	ARIO	ARIOSPEC	Pulmonata	Arionidae	Arion	vulgaris	2
M	6	S	C	1	196	GA	ARIO	ARIOSPEC	Pulmonata	Arionidae	Arion	vulgaris	1
M	6	S	C	2	196	GA	ARIO	ARIOSPEC	Pulmonata	Arionidae	Arion	vulgaris	1
M	6	L	T	2	196	GA	ARIO	ARIOSPEC	Pulmonata	Arionidae	Arion	vulgaris	4
M	7	L	T	1	196	GA	ARIO	ARIOSPEC	Pulmonata	Arionidae	Arion	vulgaris	3
M	7	S	T	2	196	GA	ARIO	ARIOSPEC	Pulmonata	Arionidae	Arion	vulgaris	5
M	7	S	T	1	196	GA	ARIO	ARIOSPEC	Pulmonata	Arionidae	Arion	vulgaris	4
M	7	S	T	1	196	GA	ARIO	ARIOSPEC	Pulmonata	Arionidae	Arion	vulgaris	6
M	8	S	T	2	196	GA	ARIO	ARIOSPEC	Pulmonata	Arionidae	Arion	vulgaris	1
M	8	S	T	1	196	GA	ARIO	ARIOSPEC	Pulmonata	Arionidae	Arion	vulgaris	3
M	8	L	T	1	196	GA	ARIO	ARIOSPEC	Pulmonata	Arionidae	Arion	vulgaris	4
V	9	L	T	1	196	GA	ARIO	ARIOSPEC	Pulmonata	Arionidae	Arion	vulgaris	9
V	9	S	T	1	196	GA	ARIO	ARIOSPEC	Pulmonata	Arionidae	Arion	vulgaris	1
V	9	L	C	1	196	GA	ARIO	ARIOSPEC	Pulmonata	Arionidae	Arion	vulgaris	2
V	9	S	C	1	196	GA	ARIO	ARIOSPEC	Pulmonata	Arionidae	Arion	vulgaris	3
V	9	L	C	2	196	GA	ARIO	ARIOSPEC	Pulmonata	Arionidae	Arion	vulgaris	14
V	9	S	C	2	196	GA	ARIO	ARIOSPEC	Pulmonata	Arionidae	Arion	vulgaris	11
V	9	L	T	2	196	GA	ARIO	ARIOSPEC	Pulmonata	Arionidae	Arion	vulgaris	6
V	9	S	T	1	196	GA	ARIO	ARIOSPEC	Pulmonata	Arionidae	Arion	vulgaris	6
V	10	L	C	2	196	GA	ARIO	ARIOSPEC	Pulmonata	Arionidae	Arion	vulgaris	17
V	10	S	T	1	196	GA	ARIO	ARIOSPEC	Pulmonata	Arionidae	Arion	vulgaris	4
V	10	S	T	2	196	GA	ARIO	ARIOSPEC	Pulmonata	Arionidae	Arion	vulgaris	4
V	10	S	C	2	196	GA	ARIO	ARIOSPEC	Pulmonata	Arionidae	Arion	vulgaris	3
V	10	L	T	1	196	GA	ARIO	ARIOSPEC	Pulmonata	Arionidae	Arion	vulgaris	5
V	10	L	C	1	196	GA	ARIO	ARIOSPEC	Pulmonata	Arionidae	Arion	vulgaris	12
V	10	S	C	1	196	GA	ARIO	ARIOSPEC	Pulmonata	Arionidae	Arion	vulgaris	6
V	10	L	T	2	196	GA	ARIO	ARIOSPEC	Pulmonata	Arionidae	Arion	vulgaris	9
V	11	S	T	2	196	GA	ARIO	ARIOSPEC	Pulmonata	Arionidae	Arion	vulgaris	4
V	11	S	T	1	196	GA	ARIO	ARIOSPEC	Pulmonata	Arionidae	Arion	vulgaris	6
V	11	S	C	2	196	GA	ARIO	ARIOSPEC	Pulmonata	Arionidae	Arion	vulgaris	3
V	11	S	C	1	196	GA	ARIO	ARIOSPEC	Pulmonata	Arionidae	Arion	vulgaris	2
V	11	L	T	1	196	GA	ARIO	ARIOSPEC	Pulmonata	Arionidae	Arion	vulgaris	29
V	11	L	T	2	196	GA	ARIO	ARIOSPEC	Pulmonata	Arionidae	Arion	vulgaris	25
V	11	L	C	2	196	GA	ARIO	ARIOSPEC	Pulmonata	Arionidae	Arion	vulgaris	16
V	11	L	C	1	196	GA	ARIO	ARIOSPEC	Pulmonata	Arionidae	Arion	vulgaris	5
V	12	S	T	1	196	GA	ARIO	ARIOSPEC	Pulmonata	Arionidae	Arion	vulgaris	8
V	12	S	T	2	196	GA	ARIO	ARIOSPEC	Pulmonata	Arionidae	Arion	vulgaris	12
V	12	L	C	2	196	GA	ARIO	ARIOSPEC	Pulmonata	Arionidae	Arion	vulgaris	1
V	12	L	C	1	196	GA	ARIO	ARIOSPEC	Pulmonata	Arionidae	Arion	vulgaris	3
V	12	L	T	1	196	GA	ARIO	ARIOSPEC	Pulmonata	Arionidae	Arion	vulgaris	25
V	12	L	T	2	196	GA	ARIO	ARIOSPEC	Pulmonata	Arionidae	Arion	vulgaris	15
N	1	L	C	2	209	GA	ARIO	ARIOSPEC	Pulmonata	Arionidae	Arion	vulgaris	2
N	1	L	T	2	209	GA	ARIO	ARIOSPEC	Pulmonata	Arionidae	Arion	vulgaris	1
N	3	L	T	2	209	GA	ARIO	ARIOSPEC	Pulmonata	Arionidae	Arion	vulgaris	1
N	3	L	C	1	209	GA	ARIO	ARIOSPEC	Pulmonata	Arionidae	Arion	vulgaris	1
N	3	L	T	1	209	GA	ARIO	ARIOSPEC	Pulmonata	Arionidae	Arion	vulgaris	1
N	5	L	T	2	209	GA	ARIO	ARIOSPEC	Pulmonata	Arionidae	Arion	vulgaris	2
M	7	S	T	1	209	GA	ARIO	ARIOSPEC	Pulmonata	Arionidae	Arion	vulgaris	2
M	7	L	T	2	209	GA	ARIO	ARIOSPEC	Pulmonata	Arionidae	Arion	vulgaris	2
M	7	S	T	2	209	GA	ARIO	ARIOSPEC	Pulmonata	Arionidae	Arion	vulgaris	5
M	8	S	T	1	209	GA	ARIO	ARIOSPEC	Pulmonata	Arionidae	Arion	vulgaris	1
V	9	S	T	1	209	GA	ARIO	ARIOSPEC	Pulmonata	Arionidae	Arion	vulgaris	2
V	9	L	T	1	209	GA	ARIO	ARIOSPEC	Pulmonata	Arionidae	Arion	vulgaris	9
V	9	S	C	1	209	GA	ARIO	ARIOSPEC	Pulmonata	Arionidae	Arion	vulgaris	6
V	9	L	T	2	209	GA	ARIO	ARIOSPEC	Pulmonata	Arionidae	Arion	vulgaris	4
V	10	S	C	2	209	GA	ARIO	ARIOSPEC	Pulmonata	Arionidae	Arion	vulgaris	3
V	10	L	C	2	209	GA	ARIO	ARIOSPEC	Pulmonata	Arionidae	Arion	vulgaris	2
V	10	L	T	1	209	GA	ARIO	ARIOSPEC	Pulmonata	Arionidae	Arion	vulgaris	2
V	10	L	C	1	209	GA	ARIO	ARIOSPEC	Pulmonata	Arionidae	Arion	vulgaris	7
V	10	L	T	2	209	GA	ARIO	ARIOSPEC	Pulmonata	Arionidae	Arion	vulgaris	9
V	11	L	C	1	209	GA	ARIO	ARIOSPEC	Pulmonata	Arionidae	Arion	vulgaris	5
V	12	S	T	2	209	GA	ARIO	ARIOSPEC	Pulmonata	Arionidae	Arion	vulgaris	1
V	12	L	T	2	209	GA	ARIO	ARIOSPEC	Pulmonata	Arionidae	Arion	vulgaris	16
N	1	L	C	1	224	GA	ARIO	ARIOSPEC	Pulmonata	Arionidae	Arion	vulgaris	1
N	1	S	T	2	224	GA	ARIO	ARIOSPEC	Pulmonata	Arionidae	Arion	vulgaris	1
N	1	L	T	2	224	GA	ARIO	ARIOSPEC	Pulmonata	Arionidae	Arion	vulgaris	3
N	1	L	C	2	224	GA	ARIO	ARIOSPEC	Pulmonata	Arionidae	Arion	vulgaris	3
N	1	L	T	1	224	GA	ARIO	ARIOSPEC	Pulmonata	Arionidae	Arion	vulgaris	8
N	2	S	T	1	224	GA	ARIO	ARIOSPEC	Pulmonata	Arionidae	Arion	vulgaris	1
N	2	L	T	1	224	GA	ARIO	ARIOSPEC	Pulmonata	Arionidae	Arion	vulgaris	2
N	2	S	C	2	224	GA	ARIO	ARIOSPEC	Pulmonata	Arionidae	Arion	vulgaris	2
N	2	S	C	1	224	GA	ARIO	ARIOSPEC	Pulmonata	Arionidae	Arion	vulgaris	4
N	3	L	T	2	224	GA	ARIO	ARIOSPEC	Pulmonata	Arionidae	Arion	vulgaris	4
N	3	L	C	2	224	GA	ARIO	ARIOSPEC	Pulmonata	Arionidae	Arion	vulgaris	1
N	3	S	T	2	224	GA	ARIO	ARIOSPEC	Pulmonata	Arionidae	Arion	vulgaris	3
N	3	S	C	2	224	GA	ARIO	ARIOSPEC	Pulmonata	Arionidae	Arion	vulgaris	7
N	3	L	T	1	224	GA	ARIO	ARIOSPEC	Pulmonata	Arionidae	Arion	vulgaris	9
N	4	S	C	1	224	GA	ARIO	ARIOSPEC	Pulmonata	Arionidae	Arion	vulgaris	1
N	4	S	T	1	224	GA	ARIO	ARIOSPEC	Pulmonata	Arionidae	Arion	vulgaris	1
N	4	S	T	2	224	GA	ARIO	ARIOSPEC	Pulmonata	Arionidae	Arion	vulgaris	2
N	4	L	T	2	224	GA	ARIO	ARIOSPEC	Pulmonata	Arionidae	Arion	vulgaris	1
N	4	L	T	1	224	GA	ARIO	ARIOSPEC	Pulmonata	Arionidae	Arion	vulgaris	1
N	5	L	C	1	224	GA	ARIO	ARIOSPEC	Pulmonata	Arionidae	Arion	vulgaris	10
N	5	S	C	2	224	GA	ARIO	ARIOSPEC	Pulmonata	Arionidae	Arion	vulgaris	2
N	5	L	C	2	224	GA	ARIO	ARIOSPEC	Pulmonata	Arionidae	Arion	vulgaris	1
N	5	L	T	2	224	GA	ARIO	ARIOSPEC	Pulmonata	Arionidae	Arion	vulgaris	9
N	5	L	T	1	224	GA	ARIO	ARIOSPEC	Pulmonata	Arionidae	Arion	vulgaris	6
M	6	L	T	2	224	GA	ARIO	ARIOSPEC	Pulmonata	Arionidae	Arion	vulgaris	8
M	7	L	T	2	224	GA	ARIO	ARIOSPEC	Pulmonata	Arionidae	Arion	vulgaris	1
M	7	S	T	2	224	GA	ARIO	ARIOSPEC	Pulmonata	Arionidae	Arion	vulgaris	1
M	7	L	T	1	224	GA	ARIO	ARIOSPEC	Pulmonata	Arionidae	Arion	vulgaris	1
V	9	L	T	2	224	GA	ARIO	ARIOSPEC	Pulmonata	Arionidae	Arion	vulgaris	8
V	9	S	T	2	224	GA	ARIO	ARIOSPEC	Pulmonata	Arionidae	Arion	vulgaris	3
V	9	L	T	1	224	GA	ARIO	ARIOSPEC	Pulmonata	Arionidae	Arion	vulgaris	8
V	10	L	T	2	224	GA	ARIO	ARIOSPEC	Pulmonata	Arionidae	Arion	vulgaris	10
V	10	S	C	1	224	GA	ARIO	ARIOSPEC	Pulmonata	Arionidae	Arion	vulgaris	14
V	10	L	C	2	224	GA	ARIO	ARIOSPEC	Pulmonata	Arionidae	Arion	vulgaris	13
V	10	S	C	2	224	GA	ARIO	ARIOSPEC	Pulmonata	Arionidae	Arion	vulgaris	14
V	10	L	T	1	224	GA	ARIO	ARIOSPEC	Pulmonata	Arionidae	Arion	vulgaris	1
V	10	S	T	1	224	GA	ARIO	ARIOSPEC	Pulmonata	Arionidae	Arion	vulgaris	1
V	10	S	T	2	224	GA	ARIO	ARIOSPEC	Pulmonata	Arionidae	Arion	vulgaris	2
V	10	L	C	1	224	GA	ARIO	ARIOSPEC	Pulmonata	Arionidae	Arion	vulgaris	10
V	11	S	C	2	224	GA	ARIO	ARIOSPEC	Pulmonata	Arionidae	Arion	vulgaris	1
V	11	L	C	1	224	GA	ARIO	ARIOSPEC	Pulmonata	Arionidae	Arion	vulgaris	3
V	11	S	T	1	224	GA	ARIO	ARIOSPEC	Pulmonata	Arionidae	Arion	vulgaris	1
V	11	L	T	1	224	GA	ARIO	ARIOSPEC	Pulmonata	Arionidae	Arion	vulgaris	24
V	11	L	T	2	224	GA	ARIO	ARIOSPEC	Pulmonata	Arionidae	Arion	vulgaris	14
V	12	L	T	1	224	GA	ARIO	ARIOSPEC	Pulmonata	Arionidae	Arion	vulgaris	7
V	12	L	C	2	224	GA	ARIO	ARIOSPEC	Pulmonata	Arionidae	Arion	vulgaris	1
V	12	L	T	2	224	GA	ARIO	ARIOSPEC	Pulmonata	Arionidae	Arion	vulgaris	17
V	12	S	T	1	224	GA	ARIO	ARIOSPEC	Pulmonata	Arionidae	Arion	vulgaris	9
V	12	S	T	2	224	GA	ARIO	ARIOSPEC	Pulmonata	Arionidae	Arion	vulgaris	4
M	7	S	C	2	140	AS	ARMA	ARMAOPAC	Isopoda	Armadillidiidae	Armadillidium	opacum	2
M	7	S	T	2	140	AS	ARMA	ARMAOPAC	Isopoda	Armadillidiidae	Armadillidium	opacum	6
M	7	S	T	1	140	AS	ARMA	ARMAOPAC	Isopoda	Armadillidiidae	Armadillidium	opacum	2
M	7	S	T	2	154	AS	ARMA	ARMAOPAC	Isopoda	Armadillidiidae	Armadillidium	opacum	2
M	7	S	C	2	154	AS	ARMA	ARMAOPAC	Isopoda	Armadillidiidae	Armadillidium	opacum	2
M	7	S	C	1	154	AS	ARMA	ARMAOPAC	Isopoda	Armadillidiidae	Armadillidium	opacum	5
M	7	S	T	1	168	AS	ARMA	ARMAOPAC	Isopoda	Armadillidiidae	Armadillidium	opacum	2
M	7	S	T	2	168	AS	ARMA	ARMAOPAC	Isopoda	Armadillidiidae	Armadillidium	opacum	1
M	7	S	C	2	182	AS	ARMA	ARMAOPAC	Isopoda	Armadillidiidae	Armadillidium	opacum	4
M	7	S	C	2	196	AS	ARMA	ARMAOPAC	Isopoda	Armadillidiidae	Armadillidium	opacum	2
M	8	L	C	2	168	ST	ASTE	ASTEGRAC	Coleoptera	Staphylinidae	Astenus	gracilis	1
N	2	L	C	2	168	ST	ASTE	ASTEPROC	Coleoptera	Staphylinidae	Astenus	procerus	1
N	2	L	C	1	209	ST	ASTE	ASTEPROC	Coleoptera	Staphylinidae	Astenus	procerus	1
N	2	S	T	2	209	ST	ASTE	ASTEPROC	Coleoptera	Staphylinidae	Astenus	procerus	1
N	5	S	C	2	140	ST	ATHE	ATHESPEC	Coleoptera	Staphylinidae	Atheta	sp.	1
V	11	S	C	2	154	ST	ATHE	ATHESPEC	Coleoptera	Staphylinidae	Atheta	sp.	1
V	12	L	C	2	154	ST	ATHE	ATHESPEC	Coleoptera	Staphylinidae	Atheta	sp.	1
V	12	S	T	1	154	ST	ATHE	ATHESPEC	Coleoptera	Staphylinidae	Atheta	sp.	1
N	3	L	T	1	154	ST	ATHE	ATHESPEC	Coleoptera	Staphylinidae	Atheta	sp.	1
V	11	S	C	1	168	ST	ATHE	ATHESPEC	Coleoptera	Staphylinidae	Atheta	sp.	1
V	12	L	T	2	168	ST	ATHE	ATHESPEC	Coleoptera	Staphylinidae	Atheta	sp.	1
N	4	L	C	2	182	ST	ATHE	ATHESPEC	Coleoptera	Staphylinidae	Atheta	sp.	1
M	6	S	T	2	182	ST	ATHE	ATHESPEC	Coleoptera	Staphylinidae	Atheta	sp.	1
M	8	S	T	1	182	ST	ATHE	ATHESPEC	Coleoptera	Staphylinidae	Atheta	sp.	1
V	9	S	C	1	182	ST	ATHE	ATHESPEC	Coleoptera	Staphylinidae	Atheta	sp.	2
V	11	S	C	1	196	ST	ATHE	ATHESPEC	Coleoptera	Staphylinidae	Atheta	sp.	1
M	7	L	C	1	196	ST	ATHE	ATHESPEC	Coleoptera	Staphylinidae	Atheta	sp.	1
N	3	L	C	1	209	ST	ATHE	ATHESPEC	Coleoptera	Staphylinidae	Atheta	sp.	1
N	4	L	T	2	209	ST	ATHE	ATHESPEC	Coleoptera	Staphylinidae	Atheta	sp.	1
N	4	S	C	2	154	SP	ATYP	ATYPPICE	Araneae	Atypidae	Atypus	piceus	1
N	5	L	C	2	154	SP	ATYP	ATYPPICE	Araneae	Atypidae	Atypus	piceus	1
V	10	L	C	1	154	SP	ATYP	ATYPPICE	Araneae	Atypidae	Atypus	piceus	1
V	12	L	C	1	154	SP	ATYP	ATYPPICE	Araneae	Atypidae	Atypus	piceus	1
V	12	L	C	2	154	SP	ATYP	ATYPPICE	Araneae	Atypidae	Atypus	piceus	1
V	12	S	C	1	154	SP	ATYP	ATYPPICE	Araneae	Atypidae	Atypus	piceus	1
N	2	L	T	2	168	SP	ATYP	ATYPPICE	Araneae	Atypidae	Atypus	piceus	1
N	4	L	T	1	168	SP	ATYP	ATYPPICE	Araneae	Atypidae	Atypus	piceus	1
V	9	L	C	1	168	SP	ATYP	ATYPPICE	Araneae	Atypidae	Atypus	piceus	1
V	9	S	C	1	168	SP	ATYP	ATYPPICE	Araneae	Atypidae	Atypus	piceus	1
V	10	L	T	1	168	SP	ATYP	ATYPPICE	Araneae	Atypidae	Atypus	piceus	1
V	10	S	T	2	168	SP	ATYP	ATYPPICE	Araneae	Atypidae	Atypus	piceus	1
V	11	S	C	2	168	SP	ATYP	ATYPPICE	Araneae	Atypidae	Atypus	piceus	1
V	12	L	C	1	168	SP	ATYP	ATYPPICE	Araneae	Atypidae	Atypus	piceus	1
V	12	S	C	1	168	SP	ATYP	ATYPPICE	Araneae	Atypidae	Atypus	piceus	2
N	2	S	C	2	182	SP	ATYP	ATYPPICE	Araneae	Atypidae	Atypus	piceus	1
N	3	L	C	1	182	SP	ATYP	ATYPPICE	Araneae	Atypidae	Atypus	piceus	1
N	4	S	T	1	182	SP	ATYP	ATYPPICE	Araneae	Atypidae	Atypus	piceus	1
V	9	L	T	2	182	SP	ATYP	ATYPPICE	Araneae	Atypidae	Atypus	piceus	1
V	9	L	C	1	182	SP	ATYP	ATYPPICE	Araneae	Atypidae	Atypus	piceus	1
V	9	S	T	2	182	SP	ATYP	ATYPPICE	Araneae	Atypidae	Atypus	piceus	1
V	9	S	C	2	182	SP	ATYP	ATYPPICE	Araneae	Atypidae	Atypus	piceus	2
V	10	S	T	2	182	SP	ATYP	ATYPPICE	Araneae	Atypidae	Atypus	piceus	1
V	11	L	C	2	182	SP	ATYP	ATYPPICE	Araneae	Atypidae	Atypus	piceus	1
V	11	S	C	1	182	SP	ATYP	ATYPPICE	Araneae	Atypidae	Atypus	piceus	1
V	11	S	C	2	182	SP	ATYP	ATYPPICE	Araneae	Atypidae	Atypus	piceus	2
V	12	L	T	2	182	SP	ATYP	ATYPPICE	Araneae	Atypidae	Atypus	piceus	1
V	12	L	C	1	182	SP	ATYP	ATYPPICE	Araneae	Atypidae	Atypus	piceus	2
V	12	L	C	2	182	SP	ATYP	ATYPPICE	Araneae	Atypidae	Atypus	piceus	2
N	2	S	C	2	196	SP	ATYP	ATYPPICE	Araneae	Atypidae	Atypus	piceus	1
V	11	L	C	2	196	SP	ATYP	ATYPPICE	Araneae	Atypidae	Atypus	piceus	1
V	11	S	T	2	196	SP	ATYP	ATYPPICE	Araneae	Atypidae	Atypus	piceus	1
N	1	L	T	2	140	SP	AULO	AULOALBI	Araneae	Lycosidae	Aulonia	albimana	1
N	1	L	C	1	140	SP	AULO	AULOALBI	Araneae	Lycosidae	Aulonia	albimana	5
N	1	L	C	2	140	SP	AULO	AULOALBI	Araneae	Lycosidae	Aulonia	albimana	2
N	1	S	C	2	140	SP	AULO	AULOALBI	Araneae	Lycosidae	Aulonia	albimana	3
N	2	S	C	1	140	SP	AULO	AULOALBI	Araneae	Lycosidae	Aulonia	albimana	1
N	2	S	C	2	140	SP	AULO	AULOALBI	Araneae	Lycosidae	Aulonia	albimana	1
N	3	S	C	1	140	SP	AULO	AULOALBI	Araneae	Lycosidae	Aulonia	albimana	1
N	4	L	T	1	140	SP	AULO	AULOALBI	Araneae	Lycosidae	Aulonia	albimana	1
N	4	L	C	1	140	SP	AULO	AULOALBI	Araneae	Lycosidae	Aulonia	albimana	3
N	4	L	C	2	140	SP	AULO	AULOALBI	Araneae	Lycosidae	Aulonia	albimana	1
N	4	S	C	1	140	SP	AULO	AULOALBI	Araneae	Lycosidae	Aulonia	albimana	5
N	4	S	C	2	140	SP	AULO	AULOALBI	Araneae	Lycosidae	Aulonia	albimana	3
N	5	L	C	2	140	SP	AULO	AULOALBI	Araneae	Lycosidae	Aulonia	albimana	2
N	5	S	C	1	140	SP	AULO	AULOALBI	Araneae	Lycosidae	Aulonia	albimana	1
N	5	S	C	2	140	SP	AULO	AULOALBI	Araneae	Lycosidae	Aulonia	albimana	4
M	6	L	C	2	140	SP	AULO	AULOALBI	Araneae	Lycosidae	Aulonia	albimana	2
M	6	S	C	1	140	SP	AULO	AULOALBI	Araneae	Lycosidae	Aulonia	albimana	1
M	6	S	C	2	140	SP	AULO	AULOALBI	Araneae	Lycosidae	Aulonia	albimana	8
M	7	L	T	1	140	SP	AULO	AULOALBI	Araneae	Lycosidae	Aulonia	albimana	1
M	7	L	C	1	140	SP	AULO	AULOALBI	Araneae	Lycosidae	Aulonia	albimana	3
M	7	L	C	2	140	SP	AULO	AULOALBI	Araneae	Lycosidae	Aulonia	albimana	9
M	7	S	T	2	140	SP	AULO	AULOALBI	Araneae	Lycosidae	Aulonia	albimana	1
M	7	S	C	2	140	SP	AULO	AULOALBI	Araneae	Lycosidae	Aulonia	albimana	4
M	8	L	T	2	140	SP	AULO	AULOALBI	Araneae	Lycosidae	Aulonia	albimana	1
M	8	S	C	2	140	SP	AULO	AULOALBI	Araneae	Lycosidae	Aulonia	albimana	1
V	12	S	C	1	140	SP	AULO	AULOALBI	Araneae	Lycosidae	Aulonia	albimana	1
N	1	L	T	1	154	SP	AULO	AULOALBI	Araneae	Lycosidae	Aulonia	albimana	3
N	1	L	T	2	154	SP	AULO	AULOALBI	Araneae	Lycosidae	Aulonia	albimana	3
N	1	L	C	1	154	SP	AULO	AULOALBI	Araneae	Lycosidae	Aulonia	albimana	7
N	1	L	C	2	154	SP	AULO	AULOALBI	Araneae	Lycosidae	Aulonia	albimana	5
N	1	S	C	1	154	SP	AULO	AULOALBI	Araneae	Lycosidae	Aulonia	albimana	8
N	1	S	C	2	154	SP	AULO	AULOALBI	Araneae	Lycosidae	Aulonia	albimana	5
N	1	L	T	2	154	SP	AULO	AULOALBI	Araneae	Lycosidae	Aulonia	albimana	1
N	2	L	T	1	154	SP	AULO	AULOALBI	Araneae	Lycosidae	Aulonia	albimana	4
N	2	L	T	2	154	SP	AULO	AULOALBI	Araneae	Lycosidae	Aulonia	albimana	10
N	2	L	C	1	154	SP	AULO	AULOALBI	Araneae	Lycosidae	Aulonia	albimana	3
N	2	L	C	2	154	SP	AULO	AULOALBI	Araneae	Lycosidae	Aulonia	albimana	5
N	2	S	C	1	154	SP	AULO	AULOALBI	Araneae	Lycosidae	Aulonia	albimana	8
N	2	S	C	2	154	SP	AULO	AULOALBI	Araneae	Lycosidae	Aulonia	albimana	15
N	2	S	C	2	154	SP	AULO	AULOALBI	Araneae	Lycosidae	Aulonia	albimana	1
N	3	L	C	1	154	SP	AULO	AULOALBI	Araneae	Lycosidae	Aulonia	albimana	4
N	3	L	C	2	154	SP	AULO	AULOALBI	Araneae	Lycosidae	Aulonia	albimana	2
N	3	S	C	1	154	SP	AULO	AULOALBI	Araneae	Lycosidae	Aulonia	albimana	10
N	3	S	C	2	154	SP	AULO	AULOALBI	Araneae	Lycosidae	Aulonia	albimana	6
N	4	L	T	1	154	SP	AULO	AULOALBI	Araneae	Lycosidae	Aulonia	albimana	4
N	4	L	T	2	154	SP	AULO	AULOALBI	Araneae	Lycosidae	Aulonia	albimana	4
N	4	L	C	1	154	SP	AULO	AULOALBI	Araneae	Lycosidae	Aulonia	albimana	9
N	4	L	C	2	154	SP	AULO	AULOALBI	Araneae	Lycosidae	Aulonia	albimana	10
N	4	S	T	1	154	SP	AULO	AULOALBI	Araneae	Lycosidae	Aulonia	albimana	1
N	4	S	T	2	154	SP	AULO	AULOALBI	Araneae	Lycosidae	Aulonia	albimana	1
N	4	S	C	1	154	SP	AULO	AULOALBI	Araneae	Lycosidae	Aulonia	albimana	19
N	4	S	C	2	154	SP	AULO	AULOALBI	Araneae	Lycosidae	Aulonia	albimana	7
N	5	L	T	1	154	SP	AULO	AULOALBI	Araneae	Lycosidae	Aulonia	albimana	3
N	5	L	T	2	154	SP	AULO	AULOALBI	Araneae	Lycosidae	Aulonia	albimana	3
N	5	L	C	1	154	SP	AULO	AULOALBI	Araneae	Lycosidae	Aulonia	albimana	6
N	5	L	C	2	154	SP	AULO	AULOALBI	Araneae	Lycosidae	Aulonia	albimana	3
N	5	S	C	1	154	SP	AULO	AULOALBI	Araneae	Lycosidae	Aulonia	albimana	3
N	5	S	C	2	154	SP	AULO	AULOALBI	Araneae	Lycosidae	Aulonia	albimana	8
M	6	L	T	1	154	SP	AULO	AULOALBI	Araneae	Lycosidae	Aulonia	albimana	10
M	6	L	C	1	154	SP	AULO	AULOALBI	Araneae	Lycosidae	Aulonia	albimana	7
M	6	L	C	2	154	SP	AULO	AULOALBI	Araneae	Lycosidae	Aulonia	albimana	11
M	6	S	T	1	154	SP	AULO	AULOALBI	Araneae	Lycosidae	Aulonia	albimana	1
M	6	S	T	2	154	SP	AULO	AULOALBI	Araneae	Lycosidae	Aulonia	albimana	3
M	6	S	C	1	154	SP	AULO	AULOALBI	Araneae	Lycosidae	Aulonia	albimana	14
M	6	S	C	2	154	SP	AULO	AULOALBI	Araneae	Lycosidae	Aulonia	albimana	21
M	7	L	T	1	154	SP	AULO	AULOALBI	Araneae	Lycosidae	Aulonia	albimana	6
M	7	L	T	2	154	SP	AULO	AULOALBI	Araneae	Lycosidae	Aulonia	albimana	7
M	7	L	C	1	154	SP	AULO	AULOALBI	Araneae	Lycosidae	Aulonia	albimana	6
M	7	L	C	2	154	SP	AULO	AULOALBI	Araneae	Lycosidae	Aulonia	albimana	5
M	7	S	T	1	154	SP	AULO	AULOALBI	Araneae	Lycosidae	Aulonia	albimana	2
M	7	S	C	1	154	SP	AULO	AULOALBI	Araneae	Lycosidae	Aulonia	albimana	24
M	7	S	C	2	154	SP	AULO	AULOALBI	Araneae	Lycosidae	Aulonia	albimana	9
M	8	L	T	1	154	SP	AULO	AULOALBI	Araneae	Lycosidae	Aulonia	albimana	9
M	8	L	T	2	154	SP	AULO	AULOALBI	Araneae	Lycosidae	Aulonia	albimana	15
M	8	L	C	1	154	SP	AULO	AULOALBI	Araneae	Lycosidae	Aulonia	albimana	11
M	8	L	C	2	154	SP	AULO	AULOALBI	Araneae	Lycosidae	Aulonia	albimana	10
M	8	S	T	2	154	SP	AULO	AULOALBI	Araneae	Lycosidae	Aulonia	albimana	13
M	8	S	C	1	154	SP	AULO	AULOALBI	Araneae	Lycosidae	Aulonia	albimana	2
M	8	S	C	2	154	SP	AULO	AULOALBI	Araneae	Lycosidae	Aulonia	albimana	16
V	9	L	T	1	154	SP	AULO	AULOALBI	Araneae	Lycosidae	Aulonia	albimana	1
V	9	L	C	1	154	SP	AULO	AULOALBI	Araneae	Lycosidae	Aulonia	albimana	1
V	9	S	C	1	154	SP	AULO	AULOALBI	Araneae	Lycosidae	Aulonia	albimana	1
V	10	L	T	1	154	SP	AULO	AULOALBI	Araneae	Lycosidae	Aulonia	albimana	1
V	10	L	C	1	154	SP	AULO	AULOALBI	Araneae	Lycosidae	Aulonia	albimana	3
V	10	L	C	2	154	SP	AULO	AULOALBI	Araneae	Lycosidae	Aulonia	albimana	2
V	10	S	C	2	154	SP	AULO	AULOALBI	Araneae	Lycosidae	Aulonia	albimana	2
V	11	L	C	1	154	SP	AULO	AULOALBI	Araneae	Lycosidae	Aulonia	albimana	4
V	11	L	C	2	154	SP	AULO	AULOALBI	Araneae	Lycosidae	Aulonia	albimana	3
V	12	L	T	2	154	SP	AULO	AULOALBI	Araneae	Lycosidae	Aulonia	albimana	2
V	12	L	C	1	154	SP	AULO	AULOALBI	Araneae	Lycosidae	Aulonia	albimana	2
V	12	L	C	2	154	SP	AULO	AULOALBI	Araneae	Lycosidae	Aulonia	albimana	3
V	12	S	C	1	154	SP	AULO	AULOALBI	Araneae	Lycosidae	Aulonia	albimana	1
N	1	L	T	1	168	SP	AULO	AULOALBI	Araneae	Lycosidae	Aulonia	albimana	2
N	1	L	T	2	168	SP	AULO	AULOALBI	Araneae	Lycosidae	Aulonia	albimana	4
N	1	L	C	1	168	SP	AULO	AULOALBI	Araneae	Lycosidae	Aulonia	albimana	1
N	1	L	C	2	168	SP	AULO	AULOALBI	Araneae	Lycosidae	Aulonia	albimana	4
N	1	S	C	1	168	SP	AULO	AULOALBI	Araneae	Lycosidae	Aulonia	albimana	4
N	1	S	C	2	168	SP	AULO	AULOALBI	Araneae	Lycosidae	Aulonia	albimana	1
N	1	L	T	1	168	SP	AULO	AULOALBI	Araneae	Lycosidae	Aulonia	albimana	1
N	2	L	T	1	168	SP	AULO	AULOALBI	Araneae	Lycosidae	Aulonia	albimana	2
N	2	L	T	2	168	SP	AULO	AULOALBI	Araneae	Lycosidae	Aulonia	albimana	4
N	2	L	C	2	168	SP	AULO	AULOALBI	Araneae	Lycosidae	Aulonia	albimana	1
N	2	S	T	2	168	SP	AULO	AULOALBI	Araneae	Lycosidae	Aulonia	albimana	4
N	2	S	C	2	168	SP	AULO	AULOALBI	Araneae	Lycosidae	Aulonia	albimana	5
N	3	L	C	1	168	SP	AULO	AULOALBI	Araneae	Lycosidae	Aulonia	albimana	7
N	3	L	C	2	168	SP	AULO	AULOALBI	Araneae	Lycosidae	Aulonia	albimana	4
N	3	S	C	1	168	SP	AULO	AULOALBI	Araneae	Lycosidae	Aulonia	albimana	4
N	3	S	C	2	168	SP	AULO	AULOALBI	Araneae	Lycosidae	Aulonia	albimana	6
N	4	L	C	1	168	SP	AULO	AULOALBI	Araneae	Lycosidae	Aulonia	albimana	5
N	4	L	C	2	168	SP	AULO	AULOALBI	Araneae	Lycosidae	Aulonia	albimana	3
N	4	S	C	1	168	SP	AULO	AULOALBI	Araneae	Lycosidae	Aulonia	albimana	6
N	4	S	C	2	168	SP	AULO	AULOALBI	Araneae	Lycosidae	Aulonia	albimana	6
N	5	L	T	2	168	SP	AULO	AULOALBI	Araneae	Lycosidae	Aulonia	albimana	5
N	5	L	C	1	168	SP	AULO	AULOALBI	Araneae	Lycosidae	Aulonia	albimana	6
N	5	L	C	2	168	SP	AULO	AULOALBI	Araneae	Lycosidae	Aulonia	albimana	4
N	5	S	T	1	168	SP	AULO	AULOALBI	Araneae	Lycosidae	Aulonia	albimana	6
N	5	S	T	2	168	SP	AULO	AULOALBI	Araneae	Lycosidae	Aulonia	albimana	1
N	5	S	C	2	168	SP	AULO	AULOALBI	Araneae	Lycosidae	Aulonia	albimana	6
M	6	L	T	1	168	SP	AULO	AULOALBI	Araneae	Lycosidae	Aulonia	albimana	1
M	6	L	C	1	168	SP	AULO	AULOALBI	Araneae	Lycosidae	Aulonia	albimana	5
M	6	L	C	2	168	SP	AULO	AULOALBI	Araneae	Lycosidae	Aulonia	albimana	6
M	6	S	T	1	168	SP	AULO	AULOALBI	Araneae	Lycosidae	Aulonia	albimana	7
M	6	S	T	2	168	SP	AULO	AULOALBI	Araneae	Lycosidae	Aulonia	albimana	11
M	6	S	C	1	168	SP	AULO	AULOALBI	Araneae	Lycosidae	Aulonia	albimana	2
M	6	S	C	2	168	SP	AULO	AULOALBI	Araneae	Lycosidae	Aulonia	albimana	4
M	7	L	T	1	168	SP	AULO	AULOALBI	Araneae	Lycosidae	Aulonia	albimana	5
M	7	L	C	1	168	SP	AULO	AULOALBI	Araneae	Lycosidae	Aulonia	albimana	4
M	7	L	C	2	168	SP	AULO	AULOALBI	Araneae	Lycosidae	Aulonia	albimana	2
M	7	S	T	2	168	SP	AULO	AULOALBI	Araneae	Lycosidae	Aulonia	albimana	1
M	7	S	C	1	168	SP	AULO	AULOALBI	Araneae	Lycosidae	Aulonia	albimana	11
M	7	S	C	2	168	SP	AULO	AULOALBI	Araneae	Lycosidae	Aulonia	albimana	4
M	8	L	T	1	168	SP	AULO	AULOALBI	Araneae	Lycosidae	Aulonia	albimana	2
M	8	L	T	2	168	SP	AULO	AULOALBI	Araneae	Lycosidae	Aulonia	albimana	1
M	8	L	C	1	168	SP	AULO	AULOALBI	Araneae	Lycosidae	Aulonia	albimana	4
M	8	L	C	2	168	SP	AULO	AULOALBI	Araneae	Lycosidae	Aulonia	albimana	3
M	8	S	T	1	168	SP	AULO	AULOALBI	Araneae	Lycosidae	Aulonia	albimana	1
M	8	S	C	1	168	SP	AULO	AULOALBI	Araneae	Lycosidae	Aulonia	albimana	9
M	8	S	C	2	168	SP	AULO	AULOALBI	Araneae	Lycosidae	Aulonia	albimana	13
V	10	L	C	1	168	SP	AULO	AULOALBI	Araneae	Lycosidae	Aulonia	albimana	1
V	10	S	C	2	168	SP	AULO	AULOALBI	Araneae	Lycosidae	Aulonia	albimana	1
V	11	L	C	1	168	SP	AULO	AULOALBI	Araneae	Lycosidae	Aulonia	albimana	2
V	11	L	C	2	168	SP	AULO	AULOALBI	Araneae	Lycosidae	Aulonia	albimana	1
V	12	L	T	1	168	SP	AULO	AULOALBI	Araneae	Lycosidae	Aulonia	albimana	2
V	12	L	T	2	168	SP	AULO	AULOALBI	Araneae	Lycosidae	Aulonia	albimana	3
V	12	L	C	1	168	SP	AULO	AULOALBI	Araneae	Lycosidae	Aulonia	albimana	6
V	12	S	C	1	168	SP	AULO	AULOALBI	Araneae	Lycosidae	Aulonia	albimana	2
V	12	S	C	2	168	SP	AULO	AULOALBI	Araneae	Lycosidae	Aulonia	albimana	1
N	1	L	T	2	182	SP	AULO	AULOALBI	Araneae	Lycosidae	Aulonia	albimana	1
N	1	L	C	2	182	SP	AULO	AULOALBI	Araneae	Lycosidae	Aulonia	albimana	4
N	1	S	C	1	182	SP	AULO	AULOALBI	Araneae	Lycosidae	Aulonia	albimana	3
N	1	S	C	2	182	SP	AULO	AULOALBI	Araneae	Lycosidae	Aulonia	albimana	1
N	2	L	C	2	182	SP	AULO	AULOALBI	Araneae	Lycosidae	Aulonia	albimana	1
N	2	S	C	1	182	SP	AULO	AULOALBI	Araneae	Lycosidae	Aulonia	albimana	2
N	2	S	C	2	182	SP	AULO	AULOALBI	Araneae	Lycosidae	Aulonia	albimana	1
N	3	S	C	1	182	SP	AULO	AULOALBI	Araneae	Lycosidae	Aulonia	albimana	3
N	3	S	C	2	182	SP	AULO	AULOALBI	Araneae	Lycosidae	Aulonia	albimana	3
N	4	L	C	1	182	SP	AULO	AULOALBI	Araneae	Lycosidae	Aulonia	albimana	3
N	4	L	C	2	182	SP	AULO	AULOALBI	Araneae	Lycosidae	Aulonia	albimana	4
N	4	S	C	1	182	SP	AULO	AULOALBI	Araneae	Lycosidae	Aulonia	albimana	4
N	4	S	C	2	182	SP	AULO	AULOALBI	Araneae	Lycosidae	Aulonia	albimana	1
N	5	L	C	2	182	SP	AULO	AULOALBI	Araneae	Lycosidae	Aulonia	albimana	2
N	5	S	C	1	182	SP	AULO	AULOALBI	Araneae	Lycosidae	Aulonia	albimana	2
N	5	S	C	2	182	SP	AULO	AULOALBI	Araneae	Lycosidae	Aulonia	albimana	1
M	6	L	T	1	182	SP	AULO	AULOALBI	Araneae	Lycosidae	Aulonia	albimana	4
M	6	L	C	1	182	SP	AULO	AULOALBI	Araneae	Lycosidae	Aulonia	albimana	3
M	6	L	C	2	182	SP	AULO	AULOALBI	Araneae	Lycosidae	Aulonia	albimana	2
M	6	S	T	1	182	SP	AULO	AULOALBI	Araneae	Lycosidae	Aulonia	albimana	1
M	6	S	C	1	182	SP	AULO	AULOALBI	Araneae	Lycosidae	Aulonia	albimana	2
M	6	S	C	2	182	SP	AULO	AULOALBI	Araneae	Lycosidae	Aulonia	albimana	6
M	7	L	T	2	182	SP	AULO	AULOALBI	Araneae	Lycosidae	Aulonia	albimana	2
M	7	L	C	1	182	SP	AULO	AULOALBI	Araneae	Lycosidae	Aulonia	albimana	1
M	7	L	C	2	182	SP	AULO	AULOALBI	Araneae	Lycosidae	Aulonia	albimana	3
M	7	S	T	1	182	SP	AULO	AULOALBI	Araneae	Lycosidae	Aulonia	albimana	1
M	7	S	C	2	182	SP	AULO	AULOALBI	Araneae	Lycosidae	Aulonia	albimana	2
M	8	L	T	1	182	SP	AULO	AULOALBI	Araneae	Lycosidae	Aulonia	albimana	2
M	8	L	C	1	182	SP	AULO	AULOALBI	Araneae	Lycosidae	Aulonia	albimana	2
M	8	S	C	1	182	SP	AULO	AULOALBI	Araneae	Lycosidae	Aulonia	albimana	4
M	8	S	C	2	182	SP	AULO	AULOALBI	Araneae	Lycosidae	Aulonia	albimana	1
V	9	L	C	1	182	SP	AULO	AULOALBI	Araneae	Lycosidae	Aulonia	albimana	1
V	9	S	C	1	182	SP	AULO	AULOALBI	Araneae	Lycosidae	Aulonia	albimana	1
V	10	L	C	1	182	SP	AULO	AULOALBI	Araneae	Lycosidae	Aulonia	albimana	1
V	11	L	C	1	182	SP	AULO	AULOALBI	Araneae	Lycosidae	Aulonia	albimana	1
V	11	L	C	2	182	SP	AULO	AULOALBI	Araneae	Lycosidae	Aulonia	albimana	2
V	11	S	C	2	182	SP	AULO	AULOALBI	Araneae	Lycosidae	Aulonia	albimana	1
V	12	L	T	1	182	SP	AULO	AULOALBI	Araneae	Lycosidae	Aulonia	albimana	1
V	12	L	T	2	182	SP	AULO	AULOALBI	Araneae	Lycosidae	Aulonia	albimana	1
V	12	L	C	1	182	SP	AULO	AULOALBI	Araneae	Lycosidae	Aulonia	albimana	1
V	12	L	C	2	182	SP	AULO	AULOALBI	Araneae	Lycosidae	Aulonia	albimana	1
V	12	S	C	1	182	SP	AULO	AULOALBI	Araneae	Lycosidae	Aulonia	albimana	1
N	3	L	C	1	196	SP	AULO	AULOALBI	Araneae	Lycosidae	Aulonia	albimana	1
N	4	L	C	2	196	SP	AULO	AULOALBI	Araneae	Lycosidae	Aulonia	albimana	1
N	5	L	C	2	196	SP	AULO	AULOALBI	Araneae	Lycosidae	Aulonia	albimana	1
M	6	S	C	1	196	SP	AULO	AULOALBI	Araneae	Lycosidae	Aulonia	albimana	1
M	7	L	C	1	196	SP	AULO	AULOALBI	Araneae	Lycosidae	Aulonia	albimana	1
M	8	S	C	2	196	SP	AULO	AULOALBI	Araneae	Lycosidae	Aulonia	albimana	2
V	12	L	C	2	196	SP	AULO	AULOALBI	Araneae	Lycosidae	Aulonia	albimana	1
N	4	S	C	2	209	SP	AULO	AULOALBI	Araneae	Lycosidae	Aulonia	albimana	1
M	6	L	T	1	209	SP	AULO	AULOALBI	Araneae	Lycosidae	Aulonia	albimana	1
M	6	S	T	2	209	SP	AULO	AULOALBI	Araneae	Lycosidae	Aulonia	albimana	1
M	8	S	C	1	224	SP	AULO	AULOALBI	Araneae	Lycosidae	Aulonia	albimana	1
V	11	S	C	1	140	CB	BADI	BADIMERI	Coleoptera	Carabidae	Badister	meridionalis	1
N	5	S	C	2	154	CB	BADI	BADIMERI	Coleoptera	Carabidae	Badister	meridionalis	2
M	8	L	C	1	154	CB	BADI	BADIMERI	Coleoptera	Carabidae	Badister	meridionalis	1
N	1	S	C	1	168	CB	BADI	BADIMERI	Coleoptera	Carabidae	Badister	meridionalis	1
N	5	L	C	2	182	CB	BADI	BADIMERI	Coleoptera	Carabidae	Badister	meridionalis	1
V	12	S	T	1	182	CB	BADI	BADIMERI	Coleoptera	Carabidae	Badister	meridionalis	1
N	3	S	T	1	209	CB	BADI	BADIMERI	Coleoptera	Carabidae	Badister	meridionalis	1
N	2	S	C	1	224	CB	BADI	BADIMERI	Coleoptera	Carabidae	Badister	meridionalis	1
N	1	L	T	1	154	SP	BATH	BATHGRAC	Araneae	Linyphiidae	Bathyphantes	gracilis	1
V	12	L	C	2	154	SP	SIBI	SIBIAURO	Araneae	Salticidae	Sibianor	aurocinctus	1
M	7	S	T	1	168	SP	SIBI	SIBIAURO	Araneae	Salticidae	Sibianor	aurocinctus	1
M	7	S	C	1	168	SP	SIBI	SIBIAURO	Araneae	Salticidae	Sibianor	aurocinctus	1
N	3	S	T	2	182	GA	BOET	BOETPALL	Pulmonata	Boettgerillidae	Boettgerilla	pallens	1
M	8	S	T	2	140	CB	CALA	CALAFUSC	Coleoptera	Carabidae	Calathus	fuscipes	1
M	7	S	T	1	154	CB	CALA	CALAFUSC	Coleoptera	Carabidae	Calathus	fuscipes	1
V	9	L	T	1	168	CB	CALA	CALAFUSC	Coleoptera	Carabidae	Calathus	fuscipes	1
V	11	L	C	2	168	CB	CALA	CALAFUSC	Coleoptera	Carabidae	Calathus	fuscipes	1
V	12	S	T	2	168	CB	CALA	CALAFUSC	Coleoptera	Carabidae	Calathus	fuscipes	1
N	3	S	T	2	182	CB	CALA	CALAFUSC	Coleoptera	Carabidae	Calathus	fuscipes	1
M	6	L	T	1	182	CB	CALA	CALAFUSC	Coleoptera	Carabidae	Calathus	fuscipes	1
M	7	S	T	2	182	CB	CALA	CALAFUSC	Coleoptera	Carabidae	Calathus	fuscipes	1
N	1	S	T	1	196	CB	CALA	CALAFUSC	Coleoptera	Carabidae	Calathus	fuscipes	1
N	1	S	T	1	196	CB	CALA	CALAFUSC	Coleoptera	Carabidae	Calathus	fuscipes	1
M	6	L	T	1	196	CB	CALA	CALAFUSC	Coleoptera	Carabidae	Calathus	fuscipes	1
M	8	L	T	1	196	CB	CALA	CALAFUSC	Coleoptera	Carabidae	Calathus	fuscipes	1
V	10	S	T	1	196	CB	CALA	CALAFUSC	Coleoptera	Carabidae	Calathus	fuscipes	1
N	3	S	T	1	209	CB	CALA	CALAFUSC	Coleoptera	Carabidae	Calathus	fuscipes	3
M	6	S	T	1	209	CB	CALA	CALAFUSC	Coleoptera	Carabidae	Calathus	fuscipes	1
M	7	L	T	1	209	CB	CALA	CALAFUSC	Coleoptera	Carabidae	Calathus	fuscipes	3
M	7	S	T	1	209	CB	CALA	CALAFUSC	Coleoptera	Carabidae	Calathus	fuscipes	1
M	7	L	T	2	209	CB	CALA	CALAFUSC	Coleoptera	Carabidae	Calathus	fuscipes	1
M	8	S	T	1	209	CB	CALA	CALAFUSC	Coleoptera	Carabidae	Calathus	fuscipes	1
N	1	S	T	2	224	CB	CALA	CALAFUSC	Coleoptera	Carabidae	Calathus	fuscipes	2
N	3	S	T	1	224	CB	CALA	CALAFUSC	Coleoptera	Carabidae	Calathus	fuscipes	3
M	6	S	T	1	224	CB	CALA	CALAFUSC	Coleoptera	Carabidae	Calathus	fuscipes	1
M	7	L	T	1	224	CB	CALA	CALAFUSC	Coleoptera	Carabidae	Calathus	fuscipes	1
V	9	S	T	2	224	CB	CALA	CALAFUSC	Coleoptera	Carabidae	Calathus	fuscipes	1
V	10	S	T	2	224	CB	CALA	CALAFUSC	Coleoptera	Carabidae	Calathus	fuscipes	1
V	11	S	T	2	224	CB	CALA	CALAFUSC	Coleoptera	Carabidae	Calathus	fuscipes	1
M	8	L	C	1	154	CB	CAUS	CAUSLUNA	Coleoptera	Carabidae	Callistus	lunatus	1
V	11	S	T	2	182	CB	CAUS	CAUSLUNA	Coleoptera	Carabidae	Callistus	lunatus	1
V	11	L	C	1	182	CB	CAUS	CAUSLUNA	Coleoptera	Carabidae	Callistus	lunatus	1
V	10	L	T	1	196	CB	CAUS	CAUSLUNA	Coleoptera	Carabidae	Callistus	lunatus	1
N	1	S	T	2	209	CB	CAUS	CAUSLUNA	Coleoptera	Carabidae	Callistus	lunatus	1
V	12	L	T	2	209	CB	CAUS	CAUSLUNA	Coleoptera	Carabidae	Callistus	lunatus	1
N	2	L	C	2	154	ST	CALL	CALLRIGI	Coleoptera	Staphylinidae	Callicerus	rigidocornis	1
N	3	L	C	1	154	ST	CALL	CALLRIGI	Coleoptera	Staphylinidae	Callicerus	rigidocornis	1
M	6	L	T	1	182	SP	CAIS	CAISSCHU	Araneae	Gnaphosidae	Callilepis	schuszteri	1
M	6	S	T	2	209	AM	CAMP	CAMPLING	Hymenoptera	Formicidae	Camponotus	lingniperda	1
V	12	L	C	2	182	CB	CARA	CARAAURA	Coleoptera	Carabidae	Carabus	auratus	1
V	11	S	C	2	196	CB	CARA	CARACANC	Coleoptera	Carabidae	Carabus	cancellatus	1
M	8	S	T	1	182	CB	CARA	CARACONV	Coleoptera	Carabidae	Carabus	convexus	1
V	10	S	C	2	168	CB	CARA	CARACORI	Coleoptera	Carabidae	Carabus	coriaceus	1
V	10	L	T	1	168	CB	CARA	CARACORI	Coleoptera	Carabidae	Carabus	coriaceus	1
N	2	S	C	1	196	CB	CARA	CARACORI	Coleoptera	Carabidae	Carabus	coriaceus	1
N	5	S	T	1	154	CB	CARA	CARAMONI	Coleoptera	Carabidae	Carabus	monilis	1
M	7	S	C	1	154	CB	CARA	CARAMONI	Coleoptera	Carabidae	Carabus	monilis	1
M	8	S	C	2	154	CB	CARA	CARAMONI	Coleoptera	Carabidae	Carabus	monilis	1
M	6	S	T	2	168	CB	CARA	CARAMONI	Coleoptera	Carabidae	Carabus	monilis	1
M	6	L	C	2	168	CB	CARA	CARAMONI	Coleoptera	Carabidae	Carabus	monilis	1
M	7	S	C	2	168	CB	CARA	CARAMONI	Coleoptera	Carabidae	Carabus	monilis	1
M	8	L	T	2	168	CB	CARA	CARAMONI	Coleoptera	Carabidae	Carabus	monilis	1
M	6	S	C	1	182	CB	CARA	CARAMONI	Coleoptera	Carabidae	Carabus	monilis	1
M	7	S	T	1	182	CB	CARA	CARAMONI	Coleoptera	Carabidae	Carabus	monilis	1
M	8	L	C	1	182	CB	CARA	CARAMONI	Coleoptera	Carabidae	Carabus	monilis	1
V	9	S	C	1	209	CB	CARA	CARAMONI	Coleoptera	Carabidae	Carabus	monilis	1
M	6	L	T	2	224	CB	CARA	CARAMONI	Coleoptera	Carabidae	Carabus	monilis	1
V	10	L	C	2	182	CB	CARA	CARANEMO	Coleoptera	Carabidae	Carabus	nemoralis	1
M	6	L	T	2	196	CB	CARA	CARANEMO	Coleoptera	Carabidae	Carabus	nemoralis	1
M	7	S	T	1	196	CB	CARA	CARANEMO	Coleoptera	Carabidae	Carabus	nemoralis	1
M	8	L	T	2	196	CB	CARA	CARANEMO	Coleoptera	Carabidae	Carabus	nemoralis	1
V	11	L	C	1	209	CB	CARA	CARANEMO	Coleoptera	Carabidae	Carabus	nemoralis	1
V	11	S	T	1	168	CB	CARA	CARAPROB	Coleoptera	Carabidae	Carabus	problematicus	1
V	12	S	C	1	168	CB	CARA	CARAPROB	Coleoptera	Carabidae	Carabus	problematicus	1
M	6	L	T	1	196	CB	CARA	CARAPROB	Coleoptera	Carabidae	Carabus	problematicus	1
N	2	L	C	1	140	CB	CARA	CARAVIOL	Coleoptera	Carabidae	Carabus	violaceus	1
N	4	S	C	1	140	CB	CARA	CARAVIOL	Coleoptera	Carabidae	Carabus	violaceus	1
N	2	L	C	1	154	CB	CARA	CARAVIOL	Coleoptera	Carabidae	Carabus	violaceus	2
N	2	S	C	1	154	CB	CARA	CARAVIOL	Coleoptera	Carabidae	Carabus	violaceus	1
N	2	S	T	1	154	CB	CARA	CARAVIOL	Coleoptera	Carabidae	Carabus	violaceus	1
N	3	L	T	2	154	CB	CARA	CARAVIOL	Coleoptera	Carabidae	Carabus	violaceus	1
N	3	L	T	1	154	CB	CARA	CARAVIOL	Coleoptera	Carabidae	Carabus	violaceus	1
N	3	L	C	2	154	CB	CARA	CARAVIOL	Coleoptera	Carabidae	Carabus	violaceus	2
N	4	L	T	2	154	CB	CARA	CARAVIOL	Coleoptera	Carabidae	Carabus	violaceus	1
V	9	L	T	2	154	CB	CARA	CARAVIOL	Coleoptera	Carabidae	Carabus	violaceus	1
N	1	L	T	2	168	CB	CARA	CARAVIOL	Coleoptera	Carabidae	Carabus	violaceus	1
N	3	L	T	1	168	CB	CARA	CARAVIOL	Coleoptera	Carabidae	Carabus	violaceus	1
N	5	L	T	2	168	CB	CARA	CARAVIOL	Coleoptera	Carabidae	Carabus	violaceus	1
N	2	S	C	2	182	CB	CARA	CARAVIOL	Coleoptera	Carabidae	Carabus	violaceus	1
N	3	S	T	2	182	CB	CARA	CARAVIOL	Coleoptera	Carabidae	Carabus	violaceus	1
N	4	L	T	1	182	CB	CARA	CARAVIOL	Coleoptera	Carabidae	Carabus	violaceus	1
N	1	L	T	2	196	CB	CARA	CARAVIOL	Coleoptera	Carabidae	Carabus	violaceus	1
N	3	S	T	1	196	CB	CARA	CARAVIOL	Coleoptera	Carabidae	Carabus	violaceus	1
N	3	L	T	1	196	CB	CARA	CARAVIOL	Coleoptera	Carabidae	Carabus	violaceus	1
N	4	L	T	1	196	CB	CARA	CARAVIOL	Coleoptera	Carabidae	Carabus	violaceus	1
N	4	S	C	2	196	CB	CARA	CARAVIOL	Coleoptera	Carabidae	Carabus	violaceus	1
N	5	S	T	1	196	CB	CARA	CARAVIOL	Coleoptera	Carabidae	Carabus	violaceus	1
N	5	L	T	2	196	CB	CARA	CARAVIOL	Coleoptera	Carabidae	Carabus	violaceus	1
N	1	L	T	2	209	CB	CARA	CARAVIOL	Coleoptera	Carabidae	Carabus	violaceus	1
N	2	L	C	2	209	CB	CARA	CARAVIOL	Coleoptera	Carabidae	Carabus	violaceus	1
N	2	L	T	2	209	CB	CARA	CARAVIOL	Coleoptera	Carabidae	Carabus	violaceus	1
N	3	S	T	2	209	CB	CARA	CARAVIOL	Coleoptera	Carabidae	Carabus	violaceus	1
N	3	S	T	1	209	CB	CARA	CARAVIOL	Coleoptera	Carabidae	Carabus	violaceus	2
N	1	S	T	2	224	CB	CARA	CARAVIOL	Coleoptera	Carabidae	Carabus	violaceus	1
N	1	S	C	1	224	CB	CARA	CARAVIOL	Coleoptera	Carabidae	Carabus	violaceus	1
N	2	L	T	1	224	CB	CARA	CARAVIOL	Coleoptera	Carabidae	Carabus	violaceus	1
N	3	L	T	2	224	CB	CARA	CARAVIOL	Coleoptera	Carabidae	Carabus	violaceus	2
N	3	L	T	1	224	CB	CARA	CARAVIOL	Coleoptera	Carabidae	Carabus	violaceus	1
N	3	S	C	1	224	CB	CARA	CARAVIOL	Coleoptera	Carabidae	Carabus	violaceus	1
N	4	L	T	2	224	CB	CARA	CARAVIOL	Coleoptera	Carabidae	Carabus	violaceus	1
N	4	S	C	1	224	CB	CARA	CARAVIOL	Coleoptera	Carabidae	Carabus	violaceus	1
N	5	S	C	1	224	CB	CARA	CARAVIOL	Coleoptera	Carabidae	Carabus	violaceus	1
N	5	L	C	1	224	CB	CARA	CARAVIOL	Coleoptera	Carabidae	Carabus	violaceus	1
N	5	L	T	1	224	CB	CARA	CARAVIOL	Coleoptera	Carabidae	Carabus	violaceus	2
V	10	L	T	2	224	CB	CARA	CARAVIOL	Coleoptera	Carabidae	Carabus	violaceus	1
N	1	L	T	1		CB	CARA	CARAVIOL	Coleoptera	Carabidae	Carabus	violaceus	1
M	6	L	T	2	209	GA	CARY	CARYTRID	Pulmonata	Carychiidae	Carychium	tridentatum	1
V	11	S	C	2	140	SP	CHEI	CHEIVIRE	Araneae	Miturgidae	Cheiracanthium	virescens	1
V	9	S	T	1	168	SP	CHEI	CHEIVIRE	Araneae	Miturgidae	Cheiracanthium	virescens	1
N	4	L	C	1	140	CB	CICI	CICICAMP	Coleoptera	Carabidae	Cicindela	campestris	1
M	6	L	T	1	140	CB	CICI	CICICAMP	Coleoptera	Carabidae	Cicindela	campestris	6
M	6	S	T	1	140	CB	CICI	CICICAMP	Coleoptera	Carabidae	Cicindela	campestris	1
M	7	S	C	1	140	CB	CICI	CICICAMP	Coleoptera	Carabidae	Cicindela	campestris	1
M	7	S	C	2	140	CB	CICI	CICICAMP	Coleoptera	Carabidae	Cicindela	campestris	3
M	8	L	C	1	140	CB	CICI	CICICAMP	Coleoptera	Carabidae	Cicindela	campestris	3
M	8	L	T	2	140	CB	CICI	CICICAMP	Coleoptera	Carabidae	Cicindela	campestris	3
M	8	S	T	1	140	CB	CICI	CICICAMP	Coleoptera	Carabidae	Cicindela	campestris	2
M	8	S	T	2	140	CB	CICI	CICICAMP	Coleoptera	Carabidae	Cicindela	campestris	1
N	5	L	T	2	154	CB	CICI	CICICAMP	Coleoptera	Carabidae	Cicindela	campestris	1
M	6	L	T	1	154	CB	CICI	CICICAMP	Coleoptera	Carabidae	Cicindela	campestris	2
M	6	L	C	2	154	CB	CICI	CICICAMP	Coleoptera	Carabidae	Cicindela	campestris	1
M	6	L	C	1	154	CB	CICI	CICICAMP	Coleoptera	Carabidae	Cicindela	campestris	1
M	7	S	C	2	154	CB	CICI	CICICAMP	Coleoptera	Carabidae	Cicindela	campestris	1
M	8	L	C	1	154	CB	CICI	CICICAMP	Coleoptera	Carabidae	Cicindela	campestris	1
M	6	S	T	1	168	CB	CICI	CICICAMP	Coleoptera	Carabidae	Cicindela	campestris	1
M	8	L	T	1	182	CB	CICI	CICICAMP	Coleoptera	Carabidae	Cicindela	campestris	1
M	8	S	T	2	196	CB	CICI	CICICAMP	Coleoptera	Carabidae	Cicindela	campestris	1
N	2	L	C	1	140	SP	CICU	CICUCICU	Araneae	Dictynidae	Cicurina	cicur	1
N	4	L	C	1	182	SP	CICU	CICUCICU	Araneae	Dictynidae	Cicurina	cicur	1
N	2	S	T	2	140	SP	CLUB	CLUBNEGL	Araneae	Clubionidae	Clubiona	neglecta	1
M	6	S	C	1	140	SP	CLUB	CLUBNEGL	Araneae	Clubionidae	Clubiona	neglecta	1
M	8	L	C	2	154	SP	CLUB	CLUBNEGL	Araneae	Clubionidae	Clubiona	neglecta	1
M	8	L	C	2	168	SP	CLUB	CLUBNEGL	Araneae	Clubionidae	Clubiona	neglecta	1
M	6	L	T	1	182	SP	CLUB	CLUBNEGL	Araneae	Clubionidae	Clubiona	neglecta	1
N	3	L	T	1	140	SP	CNEP	CNEPOBSC	Araneae	Linyphiidae	Cnephalocotes	obscurus	1
N	3	L	T	2	140	SP	CNEP	CNEPOBSC	Araneae	Linyphiidae	Cnephalocotes	obscurus	1
N	4	S	T	2	140	SP	CNEP	CNEPOBSC	Araneae	Linyphiidae	Cnephalocotes	obscurus	1
N	4	S	C	1	140	SP	CNEP	CNEPOBSC	Araneae	Linyphiidae	Cnephalocotes	obscurus	1
N	5	S	T	1	140	SP	CNEP	CNEPOBSC	Araneae	Linyphiidae	Cnephalocotes	obscurus	2
N	5	S	C	2	140	SP	CNEP	CNEPOBSC	Araneae	Linyphiidae	Cnephalocotes	obscurus	1
M	8	L	T	1	140	SP	CNEP	CNEPOBSC	Araneae	Linyphiidae	Cnephalocotes	obscurus	1
V	10	L	T	1	140	SP	CNEP	CNEPOBSC	Araneae	Linyphiidae	Cnephalocotes	obscurus	1
N	3	S	C	2	154	SP	CNEP	CNEPOBSC	Araneae	Linyphiidae	Cnephalocotes	obscurus	1
N	5	S	C	2	154	SP	CNEP	CNEPOBSC	Araneae	Linyphiidae	Cnephalocotes	obscurus	1
V	10	L	T	1	154	SP	CNEP	CNEPOBSC	Araneae	Linyphiidae	Cnephalocotes	obscurus	1
V	10	S	C	1	154	SP	CNEP	CNEPOBSC	Araneae	Linyphiidae	Cnephalocotes	obscurus	1
N	4	S	C	1	168	SP	CNEP	CNEPOBSC	Araneae	Linyphiidae	Cnephalocotes	obscurus	2
N	5	L	T	2	168	SP	CNEP	CNEPOBSC	Araneae	Linyphiidae	Cnephalocotes	obscurus	3
N	5	S	T	2	168	SP	CNEP	CNEPOBSC	Araneae	Linyphiidae	Cnephalocotes	obscurus	1
N	5	S	C	2	168	SP	CNEP	CNEPOBSC	Araneae	Linyphiidae	Cnephalocotes	obscurus	2
N	5	L	T	2	182	SP	CNEP	CNEPOBSC	Araneae	Linyphiidae	Cnephalocotes	obscurus	1
N	5	S	C	2	182	SP	CNEP	CNEPOBSC	Araneae	Linyphiidae	Cnephalocotes	obscurus	1
N	5	S	T	1	196	SP	CNEP	CNEPOBSC	Araneae	Linyphiidae	Cnephalocotes	obscurus	1
N	1	L	C	1	140	GA	COCH	COCHLUBR	Pulmonata	Cochlicopidae	Cochlicopa	lubrica	3
N	1	S	C	2	140	GA	COCH	COCHLUBR	Pulmonata	Cochlicopidae	Cochlicopa	lubrica	2
N	1	S	C	1	140	GA	COCH	COCHLUBR	Pulmonata	Cochlicopidae	Cochlicopa	lubrica	2
N	1	S	T	1	140	GA	COCH	COCHLUBR	Pulmonata	Cochlicopidae	Cochlicopa	lubrica	1
N	2	L	C	2	140	GA	COCH	COCHLUBR	Pulmonata	Cochlicopidae	Cochlicopa	lubrica	1
N	3	S	T	2	140	GA	COCH	COCHLUBR	Pulmonata	Cochlicopidae	Cochlicopa	lubrica	1
N	3	L	T	2	140	GA	COCH	COCHLUBR	Pulmonata	Cochlicopidae	Cochlicopa	lubrica	1
N	4	L	C	1	140	GA	COCH	COCHLUBR	Pulmonata	Cochlicopidae	Cochlicopa	lubrica	1
N	4	L	C	1	140	GA	COCH	COCHLUBR	Pulmonata	Cochlicopidae	Cochlicopa	lubrica	1
N	4	S	T	2	140	GA	COCH	COCHLUBR	Pulmonata	Cochlicopidae	Cochlicopa	lubrica	1
N	4	S	T	1	140	GA	COCH	COCHLUBR	Pulmonata	Cochlicopidae	Cochlicopa	lubrica	1
N	5	L	T	1	140	GA	COCH	COCHLUBR	Pulmonata	Cochlicopidae	Cochlicopa	lubrica	1
N	5	L	C	2	140	GA	COCH	COCHLUBR	Pulmonata	Cochlicopidae	Cochlicopa	lubrica	1
N	5	S	T	2	140	GA	COCH	COCHLUBR	Pulmonata	Cochlicopidae	Cochlicopa	lubrica	1
M	6	L	T	1	140	GA	COCH	COCHLUBR	Pulmonata	Cochlicopidae	Cochlicopa	lubrica	1
M	7	L	T	2	140	GA	COCH	COCHLUBR	Pulmonata	Cochlicopidae	Cochlicopa	lubrica	2
M	7	S	T	1	140	GA	COCH	COCHLUBR	Pulmonata	Cochlicopidae	Cochlicopa	lubrica	2
M	7	L	T	1	140	GA	COCH	COCHLUBR	Pulmonata	Cochlicopidae	Cochlicopa	lubrica	1
M	7	S	C	2	140	GA	COCH	COCHLUBR	Pulmonata	Cochlicopidae	Cochlicopa	lubrica	2
M	8	L	C	2	140	GA	COCH	COCHLUBR	Pulmonata	Cochlicopidae	Cochlicopa	lubrica	1
M	8	S	C	2	140	GA	COCH	COCHLUBR	Pulmonata	Cochlicopidae	Cochlicopa	lubrica	1
M	8	L	C	1	140	GA	COCH	COCHLUBR	Pulmonata	Cochlicopidae	Cochlicopa	lubrica	1
V	9	L	C	2	140	GA	COCH	COCHLUBR	Pulmonata	Cochlicopidae	Cochlicopa	lubrica	1
V	9	L	T	1	140	GA	COCH	COCHLUBR	Pulmonata	Cochlicopidae	Cochlicopa	lubrica	1
V	11	S	C	1	140	GA	COCH	COCHLUBR	Pulmonata	Cochlicopidae	Cochlicopa	lubrica	3
V	11	S	T	2	140	GA	COCH	COCHLUBR	Pulmonata	Cochlicopidae	Cochlicopa	lubrica	1
V	12	S	T	1	140	GA	COCH	COCHLUBR	Pulmonata	Cochlicopidae	Cochlicopa	lubrica	1
V	12	S	C	1	140	GA	COCH	COCHLUBR	Pulmonata	Cochlicopidae	Cochlicopa	lubrica	1
N	1	L	C	1	154	GA	COCH	COCHLUBR	Pulmonata	Cochlicopidae	Cochlicopa	lubrica	1
N	1	L	C	2	154	GA	COCH	COCHLUBR	Pulmonata	Cochlicopidae	Cochlicopa	lubrica	4
N	1	S	T	2	154	GA	COCH	COCHLUBR	Pulmonata	Cochlicopidae	Cochlicopa	lubrica	2
N	1	S	C	2	154	GA	COCH	COCHLUBR	Pulmonata	Cochlicopidae	Cochlicopa	lubrica	1
N	2	S	T	2	154	GA	COCH	COCHLUBR	Pulmonata	Cochlicopidae	Cochlicopa	lubrica	1
N	3	L	T	1	154	GA	COCH	COCHLUBR	Pulmonata	Cochlicopidae	Cochlicopa	lubrica	1
N	3	S	T	1	154	GA	COCH	COCHLUBR	Pulmonata	Cochlicopidae	Cochlicopa	lubrica	1
N	4	L	C	1	154	GA	COCH	COCHLUBR	Pulmonata	Cochlicopidae	Cochlicopa	lubrica	1
N	4	S	T	2	154	GA	COCH	COCHLUBR	Pulmonata	Cochlicopidae	Cochlicopa	lubrica	1
M	6	L	T	2	154	GA	COCH	COCHLUBR	Pulmonata	Cochlicopidae	Cochlicopa	lubrica	1
M	6	S	T	1	154	GA	COCH	COCHLUBR	Pulmonata	Cochlicopidae	Cochlicopa	lubrica	1
M	7	S	T	1	154	GA	COCH	COCHLUBR	Pulmonata	Cochlicopidae	Cochlicopa	lubrica	2
M	7	L	T	2	154	GA	COCH	COCHLUBR	Pulmonata	Cochlicopidae	Cochlicopa	lubrica	2
M	8	L	C	2	154	GA	COCH	COCHLUBR	Pulmonata	Cochlicopidae	Cochlicopa	lubrica	1
V	9	S	T	2	154	GA	COCH	COCHLUBR	Pulmonata	Cochlicopidae	Cochlicopa	lubrica	2
V	9	L	T	2	154	GA	COCH	COCHLUBR	Pulmonata	Cochlicopidae	Cochlicopa	lubrica	1
V	9	S	T	1	154	GA	COCH	COCHLUBR	Pulmonata	Cochlicopidae	Cochlicopa	lubrica	2
V	11	S	T	1	154	GA	COCH	COCHLUBR	Pulmonata	Cochlicopidae	Cochlicopa	lubrica	1
V	11	S	T	2	154	GA	COCH	COCHLUBR	Pulmonata	Cochlicopidae	Cochlicopa	lubrica	1
V	11	S	C	2	154	GA	COCH	COCHLUBR	Pulmonata	Cochlicopidae	Cochlicopa	lubrica	1
N	1	S	C	1	168	GA	COCH	COCHLUBR	Pulmonata	Cochlicopidae	Cochlicopa	lubrica	2
N	1	L	C	2	168	GA	COCH	COCHLUBR	Pulmonata	Cochlicopidae	Cochlicopa	lubrica	1
N	1	L	T	1	168	GA	COCH	COCHLUBR	Pulmonata	Cochlicopidae	Cochlicopa	lubrica	1
N	2	S	T	2	168	GA	COCH	COCHLUBR	Pulmonata	Cochlicopidae	Cochlicopa	lubrica	1
N	3	S	T	1	168	GA	COCH	COCHLUBR	Pulmonata	Cochlicopidae	Cochlicopa	lubrica	1
N	5	S	T	2	168	GA	COCH	COCHLUBR	Pulmonata	Cochlicopidae	Cochlicopa	lubrica	1
N	5	L	C	1	168	GA	COCH	COCHLUBR	Pulmonata	Cochlicopidae	Cochlicopa	lubrica	1
M	6	S	T	1	168	GA	COCH	COCHLUBR	Pulmonata	Cochlicopidae	Cochlicopa	lubrica	1
M	7	S	C	2	168	GA	COCH	COCHLUBR	Pulmonata	Cochlicopidae	Cochlicopa	lubrica	1
M	7	S	C	1	168	GA	COCH	COCHLUBR	Pulmonata	Cochlicopidae	Cochlicopa	lubrica	1
M	7	L	T	2	168	GA	COCH	COCHLUBR	Pulmonata	Cochlicopidae	Cochlicopa	lubrica	1
M	8	L	C	1	168	GA	COCH	COCHLUBR	Pulmonata	Cochlicopidae	Cochlicopa	lubrica	1
M	8	S	C	1	168	GA	COCH	COCHLUBR	Pulmonata	Cochlicopidae	Cochlicopa	lubrica	1
V	9	L	T	1	168	GA	COCH	COCHLUBR	Pulmonata	Cochlicopidae	Cochlicopa	lubrica	1
V	10	S	C	2	168	GA	COCH	COCHLUBR	Pulmonata	Cochlicopidae	Cochlicopa	lubrica	1
V	12	S	C	1	168	GA	COCH	COCHLUBR	Pulmonata	Cochlicopidae	Cochlicopa	lubrica	1
N	1	S	T	1	182	GA	COCH	COCHLUBR	Pulmonata	Cochlicopidae	Cochlicopa	lubrica	2
N	1	S	C	1	182	GA	COCH	COCHLUBR	Pulmonata	Cochlicopidae	Cochlicopa	lubrica	2
N	1	S	C	2	182	GA	COCH	COCHLUBR	Pulmonata	Cochlicopidae	Cochlicopa	lubrica	2
N	1	L	T	1	182	GA	COCH	COCHLUBR	Pulmonata	Cochlicopidae	Cochlicopa	lubrica	2
N	1	S	T	2	182	GA	COCH	COCHLUBR	Pulmonata	Cochlicopidae	Cochlicopa	lubrica	1
N	2	L	C	2	182	GA	COCH	COCHLUBR	Pulmonata	Cochlicopidae	Cochlicopa	lubrica	2
N	2	S	T	1	182	GA	COCH	COCHLUBR	Pulmonata	Cochlicopidae	Cochlicopa	lubrica	1
N	2	S	C	2	182	GA	COCH	COCHLUBR	Pulmonata	Cochlicopidae	Cochlicopa	lubrica	1
N	3	S	C	2	182	GA	COCH	COCHLUBR	Pulmonata	Cochlicopidae	Cochlicopa	lubrica	2
N	3	S	T	1	182	GA	COCH	COCHLUBR	Pulmonata	Cochlicopidae	Cochlicopa	lubrica	1
N	4	L	C	2	182	GA	COCH	COCHLUBR	Pulmonata	Cochlicopidae	Cochlicopa	lubrica	1
N	4	L	T	2	182	GA	COCH	COCHLUBR	Pulmonata	Cochlicopidae	Cochlicopa	lubrica	1
N	4	L	C	1	182	GA	COCH	COCHLUBR	Pulmonata	Cochlicopidae	Cochlicopa	lubrica	1
N	5	L	T	1	182	GA	COCH	COCHLUBR	Pulmonata	Cochlicopidae	Cochlicopa	lubrica	1
N	5	S	C	1	182	GA	COCH	COCHLUBR	Pulmonata	Cochlicopidae	Cochlicopa	lubrica	2
N	5	L	C	1	182	GA	COCH	COCHLUBR	Pulmonata	Cochlicopidae	Cochlicopa	lubrica	1
M	6	L	C	2	182	GA	COCH	COCHLUBR	Pulmonata	Cochlicopidae	Cochlicopa	lubrica	1
M	7	S	C	2	182	GA	COCH	COCHLUBR	Pulmonata	Cochlicopidae	Cochlicopa	lubrica	1
M	7	S	T	1	182	GA	COCH	COCHLUBR	Pulmonata	Cochlicopidae	Cochlicopa	lubrica	2
M	8	L	T	2	182	GA	COCH	COCHLUBR	Pulmonata	Cochlicopidae	Cochlicopa	lubrica	1
V	10	L	T	2	182	GA	COCH	COCHLUBR	Pulmonata	Cochlicopidae	Cochlicopa	lubrica	1
V	11	S	C	1	182	GA	COCH	COCHLUBR	Pulmonata	Cochlicopidae	Cochlicopa	lubrica	1
V	11	S	C	2	182	GA	COCH	COCHLUBR	Pulmonata	Cochlicopidae	Cochlicopa	lubrica	1
N	1	S	T	1	196	GA	COCH	COCHLUBR	Pulmonata	Cochlicopidae	Cochlicopa	lubrica	2
N	1	L	C	2	196	GA	COCH	COCHLUBR	Pulmonata	Cochlicopidae	Cochlicopa	lubrica	6
N	1	S	C	2	196	GA	COCH	COCHLUBR	Pulmonata	Cochlicopidae	Cochlicopa	lubrica	2
N	1	S	T	2	196	GA	COCH	COCHLUBR	Pulmonata	Cochlicopidae	Cochlicopa	lubrica	3
N	1	L	T	2	196	GA	COCH	COCHLUBR	Pulmonata	Cochlicopidae	Cochlicopa	lubrica	2
N	1	L	C	1	196	GA	COCH	COCHLUBR	Pulmonata	Cochlicopidae	Cochlicopa	lubrica	3
N	1	S	C	1	196	GA	COCH	COCHLUBR	Pulmonata	Cochlicopidae	Cochlicopa	lubrica	8
N	2	L	T	1	196	GA	COCH	COCHLUBR	Pulmonata	Cochlicopidae	Cochlicopa	lubrica	2
N	2	S	C	2	196	GA	COCH	COCHLUBR	Pulmonata	Cochlicopidae	Cochlicopa	lubrica	1
N	2	L	C	1	196	GA	COCH	COCHLUBR	Pulmonata	Cochlicopidae	Cochlicopa	lubrica	1
N	2	L	C	2	196	GA	COCH	COCHLUBR	Pulmonata	Cochlicopidae	Cochlicopa	lubrica	4
N	2	S	T	1	196	GA	COCH	COCHLUBR	Pulmonata	Cochlicopidae	Cochlicopa	lubrica	1
N	2	L	T	2	196	GA	COCH	COCHLUBR	Pulmonata	Cochlicopidae	Cochlicopa	lubrica	3
N	3	L	C	2	196	GA	COCH	COCHLUBR	Pulmonata	Cochlicopidae	Cochlicopa	lubrica	1
N	4	L	C	2	196	GA	COCH	COCHLUBR	Pulmonata	Cochlicopidae	Cochlicopa	lubrica	1
N	4	S	T	1	196	GA	COCH	COCHLUBR	Pulmonata	Cochlicopidae	Cochlicopa	lubrica	1
N	4	L	T	1	196	GA	COCH	COCHLUBR	Pulmonata	Cochlicopidae	Cochlicopa	lubrica	1
N	4	L	C	1	196	GA	COCH	COCHLUBR	Pulmonata	Cochlicopidae	Cochlicopa	lubrica	1
N	4	S	C	2	196	GA	COCH	COCHLUBR	Pulmonata	Cochlicopidae	Cochlicopa	lubrica	1
N	5	L	T	1	196	GA	COCH	COCHLUBR	Pulmonata	Cochlicopidae	Cochlicopa	lubrica	1
N	5	L	C	1	196	GA	COCH	COCHLUBR	Pulmonata	Cochlicopidae	Cochlicopa	lubrica	1
N	5	S	C	2	196	GA	COCH	COCHLUBR	Pulmonata	Cochlicopidae	Cochlicopa	lubrica	1
M	6	L	C	2	196	GA	COCH	COCHLUBR	Pulmonata	Cochlicopidae	Cochlicopa	lubrica	1
M	7	S	C	2	196	GA	COCH	COCHLUBR	Pulmonata	Cochlicopidae	Cochlicopa	lubrica	1
M	7	L	C	1	196	GA	COCH	COCHLUBR	Pulmonata	Cochlicopidae	Cochlicopa	lubrica	1
M	7	S	T	2	196	GA	COCH	COCHLUBR	Pulmonata	Cochlicopidae	Cochlicopa	lubrica	1
M	7	S	T	1	196	GA	COCH	COCHLUBR	Pulmonata	Cochlicopidae	Cochlicopa	lubrica	1
M	8	S	C	2	196	GA	COCH	COCHLUBR	Pulmonata	Cochlicopidae	Cochlicopa	lubrica	1
M	8	L	C	1	196	GA	COCH	COCHLUBR	Pulmonata	Cochlicopidae	Cochlicopa	lubrica	1
V	9	L	C	1	196	GA	COCH	COCHLUBR	Pulmonata	Cochlicopidae	Cochlicopa	lubrica	2
V	10	S	T	1	196	GA	COCH	COCHLUBR	Pulmonata	Cochlicopidae	Cochlicopa	lubrica	1
V	10	S	T	2	196	GA	COCH	COCHLUBR	Pulmonata	Cochlicopidae	Cochlicopa	lubrica	2
V	10	L	C	1	196	GA	COCH	COCHLUBR	Pulmonata	Cochlicopidae	Cochlicopa	lubrica	1
V	11	S	C	1	196	GA	COCH	COCHLUBR	Pulmonata	Cochlicopidae	Cochlicopa	lubrica	1
V	11	L	T	1	196	GA	COCH	COCHLUBR	Pulmonata	Cochlicopidae	Cochlicopa	lubrica	1
N	1	S	C	1	209	GA	COCH	COCHLUBR	Pulmonata	Cochlicopidae	Cochlicopa	lubrica	2
N	1	L	T	1	209	GA	COCH	COCHLUBR	Pulmonata	Cochlicopidae	Cochlicopa	lubrica	1
N	1	S	T	2	209	GA	COCH	COCHLUBR	Pulmonata	Cochlicopidae	Cochlicopa	lubrica	1
N	1	L	C	1	209	GA	COCH	COCHLUBR	Pulmonata	Cochlicopidae	Cochlicopa	lubrica	2
N	1	L	C	2	209	GA	COCH	COCHLUBR	Pulmonata	Cochlicopidae	Cochlicopa	lubrica	4
N	2	S	C	2	209	GA	COCH	COCHLUBR	Pulmonata	Cochlicopidae	Cochlicopa	lubrica	1
N	2	S	C	2	209	GA	COCH	COCHLUBR	Pulmonata	Cochlicopidae	Cochlicopa	lubrica	1
N	3	S	C	1	209	GA	COCH	COCHLUBR	Pulmonata	Cochlicopidae	Cochlicopa	lubrica	1
N	3	L	C	1	209	GA	COCH	COCHLUBR	Pulmonata	Cochlicopidae	Cochlicopa	lubrica	1
N	4	L	T	2	209	GA	COCH	COCHLUBR	Pulmonata	Cochlicopidae	Cochlicopa	lubrica	2
N	5	S	T	1	209	GA	COCH	COCHLUBR	Pulmonata	Cochlicopidae	Cochlicopa	lubrica	1
M	6	L	T	2	209	GA	COCH	COCHLUBR	Pulmonata	Cochlicopidae	Cochlicopa	lubrica	1
M	7	S	T	1	209	GA	COCH	COCHLUBR	Pulmonata	Cochlicopidae	Cochlicopa	lubrica	1
M	7	S	C	1	209	GA	COCH	COCHLUBR	Pulmonata	Cochlicopidae	Cochlicopa	lubrica	1
V	9	S	T	2	209	GA	COCH	COCHLUBR	Pulmonata	Cochlicopidae	Cochlicopa	lubrica	2
V	9	S	C	1	209	GA	COCH	COCHLUBR	Pulmonata	Cochlicopidae	Cochlicopa	lubrica	1
V	10	L	C	1	209	GA	COCH	COCHLUBR	Pulmonata	Cochlicopidae	Cochlicopa	lubrica	1
V	11	S	T	1	209	GA	COCH	COCHLUBR	Pulmonata	Cochlicopidae	Cochlicopa	lubrica	2
V	12	L	C	1	209	GA	COCH	COCHLUBR	Pulmonata	Cochlicopidae	Cochlicopa	lubrica	1
N	1	S	C	2	224	GA	COCH	COCHLUBR	Pulmonata	Cochlicopidae	Cochlicopa	lubrica	2
N	1	L	C	1	224	GA	COCH	COCHLUBR	Pulmonata	Cochlicopidae	Cochlicopa	lubrica	4
N	1	S	T	2	224	GA	COCH	COCHLUBR	Pulmonata	Cochlicopidae	Cochlicopa	lubrica	2
N	1	S	T	1	224	GA	COCH	COCHLUBR	Pulmonata	Cochlicopidae	Cochlicopa	lubrica	2
N	1	S	C	1	224	GA	COCH	COCHLUBR	Pulmonata	Cochlicopidae	Cochlicopa	lubrica	5
N	1	L	C	2	224	GA	COCH	COCHLUBR	Pulmonata	Cochlicopidae	Cochlicopa	lubrica	2
N	2	S	T	1	224	GA	COCH	COCHLUBR	Pulmonata	Cochlicopidae	Cochlicopa	lubrica	1
N	2	L	C	1	224	GA	COCH	COCHLUBR	Pulmonata	Cochlicopidae	Cochlicopa	lubrica	1
N	2	S	C	2	224	GA	COCH	COCHLUBR	Pulmonata	Cochlicopidae	Cochlicopa	lubrica	1
N	2	L	T	2	224	GA	COCH	COCHLUBR	Pulmonata	Cochlicopidae	Cochlicopa	lubrica	3
N	2	L	C	2	224	GA	COCH	COCHLUBR	Pulmonata	Cochlicopidae	Cochlicopa	lubrica	3
N	2	S	C	1	224	GA	COCH	COCHLUBR	Pulmonata	Cochlicopidae	Cochlicopa	lubrica	1
N	3	S	T	1	224	GA	COCH	COCHLUBR	Pulmonata	Cochlicopidae	Cochlicopa	lubrica	1
N	3	S	T	2	224	GA	COCH	COCHLUBR	Pulmonata	Cochlicopidae	Cochlicopa	lubrica	1
N	3	L	C	1	224	GA	COCH	COCHLUBR	Pulmonata	Cochlicopidae	Cochlicopa	lubrica	1
N	3	L	T	1	224	GA	COCH	COCHLUBR	Pulmonata	Cochlicopidae	Cochlicopa	lubrica	2
N	4	S	C	1	224	GA	COCH	COCHLUBR	Pulmonata	Cochlicopidae	Cochlicopa	lubrica	2
N	4	S	T	1	224	GA	COCH	COCHLUBR	Pulmonata	Cochlicopidae	Cochlicopa	lubrica	1
N	4	L	C	1	224	GA	COCH	COCHLUBR	Pulmonata	Cochlicopidae	Cochlicopa	lubrica	1
N	4	L	T	2	224	GA	COCH	COCHLUBR	Pulmonata	Cochlicopidae	Cochlicopa	lubrica	2
N	4	L	T	1	224	GA	COCH	COCHLUBR	Pulmonata	Cochlicopidae	Cochlicopa	lubrica	1
N	5	L	C	1	224	GA	COCH	COCHLUBR	Pulmonata	Cochlicopidae	Cochlicopa	lubrica	2
N	5	S	C	2	224	GA	COCH	COCHLUBR	Pulmonata	Cochlicopidae	Cochlicopa	lubrica	2
N	5	S	T	1	224	GA	COCH	COCHLUBR	Pulmonata	Cochlicopidae	Cochlicopa	lubrica	3
N	5	L	C	2	224	GA	COCH	COCHLUBR	Pulmonata	Cochlicopidae	Cochlicopa	lubrica	2
N	5	S	C	2	224	GA	COCH	COCHLUBR	Pulmonata	Cochlicopidae	Cochlicopa	lubrica	1
N	5	L	T	1	224	GA	COCH	COCHLUBR	Pulmonata	Cochlicopidae	Cochlicopa	lubrica	1
M	6	S	T	1	224	GA	COCH	COCHLUBR	Pulmonata	Cochlicopidae	Cochlicopa	lubrica	1
M	6	S	C	1	224	GA	COCH	COCHLUBR	Pulmonata	Cochlicopidae	Cochlicopa	lubrica	1
M	7	L	T	1	224	GA	COCH	COCHLUBR	Pulmonata	Cochlicopidae	Cochlicopa	lubrica	1
M	7	S	T	1	224	GA	COCH	COCHLUBR	Pulmonata	Cochlicopidae	Cochlicopa	lubrica	4
M	8	S	T	1	224	GA	COCH	COCHLUBR	Pulmonata	Cochlicopidae	Cochlicopa	lubrica	1
M	8	L	C	2	224	GA	COCH	COCHLUBR	Pulmonata	Cochlicopidae	Cochlicopa	lubrica	2
V	9	S	C	1	224	GA	COCH	COCHLUBR	Pulmonata	Cochlicopidae	Cochlicopa	lubrica	2
V	9	S	C	2	224	GA	COCH	COCHLUBR	Pulmonata	Cochlicopidae	Cochlicopa	lubrica	1
V	10	L	C	1	224	GA	COCH	COCHLUBR	Pulmonata	Cochlicopidae	Cochlicopa	lubrica	1
V	12	L	C	1	224	GA	COCH	COCHLUBR	Pulmonata	Cochlicopidae	Cochlicopa	lubrica	1
N	4	S	T	2	140	GA	CONA	CONALAMI	Pulmonata	Clausiliidae	Cochlodina	laminata	1
N	4	S	C	1	140	GA	CONA	CONALAMI	Pulmonata	Clausiliidae	Cochlodina	laminata	1
N	4	L	C	1	168	GA	CONA	CONALAMI	Pulmonata	Clausiliidae	Cochlodina	laminata	1
M	8	S	C	2	182	GA	COMA	COMASEPT	Architaenioglossa	Cochlostomatidae	Cochlostoma	septemspirale	1
M	6	L	C	1	154	GA	DERO	DEROSPEC	Pulmonata	Agriolimacidae	Deroceras	sp.	1
N	5	L	T	1	182	GA	DERO	DEROSPEC	Pulmonata	Agriolimacidae	Deroceras	sp.	1
M	6	L	T	1	209	GA	DERO	DEROSPEC	Pulmonata	Agriolimacidae	Deroceras	sp.	1
V	9	S	T	2	209	GA	DERO	DEROSPEC	Pulmonata	Agriolimacidae	Deroceras	sp.	1
N	1	S	T	2	140	GA	DERO	DEROSPEC	Pulmonata	Agriolimacidae	Deroceras	sp.	1
N	1	L	T	2	140	GA	DERO	DEROSPEC	Pulmonata	Agriolimacidae	Deroceras	sp.	1
N	1	L	C	1	140	GA	DERO	DEROSPEC	Pulmonata	Agriolimacidae	Deroceras	sp.	4
N	1	S	C	2	140	GA	DERO	DEROSPEC	Pulmonata	Agriolimacidae	Deroceras	sp.	4
N	1	S	C	1	140	GA	DERO	DEROSPEC	Pulmonata	Agriolimacidae	Deroceras	sp.	7
N	1	S	T	1	140	GA	DERO	DEROSPEC	Pulmonata	Agriolimacidae	Deroceras	sp.	1
N	1	L	C	2	140	GA	DERO	DEROSPEC	Pulmonata	Agriolimacidae	Deroceras	sp.	1
N	2	L	C	2	140	GA	DERO	DEROSPEC	Pulmonata	Agriolimacidae	Deroceras	sp.	1
N	2	S	T	2	140	GA	DERO	DEROSPEC	Pulmonata	Agriolimacidae	Deroceras	sp.	1
N	2	S	T	1	140	GA	DERO	DEROSPEC	Pulmonata	Agriolimacidae	Deroceras	sp.	2
N	2	L	C	1	140	GA	DERO	DEROSPEC	Pulmonata	Agriolimacidae	Deroceras	sp.	4
N	3	L	C	1	140	GA	DERO	DEROSPEC	Pulmonata	Agriolimacidae	Deroceras	sp.	12
N	3	L	T	1	140	GA	DERO	DEROSPEC	Pulmonata	Agriolimacidae	Deroceras	sp.	2
N	3	L	T	2	140	GA	DERO	DEROSPEC	Pulmonata	Agriolimacidae	Deroceras	sp.	1
N	3	L	C	2	140	GA	DERO	DEROSPEC	Pulmonata	Agriolimacidae	Deroceras	sp.	4
N	3	S	C	1	140	GA	DERO	DEROSPEC	Pulmonata	Agriolimacidae	Deroceras	sp.	1
N	3	S	C	2	140	GA	DERO	DEROSPEC	Pulmonata	Agriolimacidae	Deroceras	sp.	6
N	4	S	C	2	140	GA	DERO	DEROSPEC	Pulmonata	Agriolimacidae	Deroceras	sp.	3
N	4	S	T	1	140	GA	DERO	DEROSPEC	Pulmonata	Agriolimacidae	Deroceras	sp.	2
N	5	S	C	2	140	GA	DERO	DEROSPEC	Pulmonata	Agriolimacidae	Deroceras	sp.	1
N	5	S	C	1	140	GA	DERO	DEROSPEC	Pulmonata	Agriolimacidae	Deroceras	sp.	1
N	5	L	T	1	140	GA	DERO	DEROSPEC	Pulmonata	Agriolimacidae	Deroceras	sp.	2
M	6	S	T	2	140	GA	DERO	DEROSPEC	Pulmonata	Agriolimacidae	Deroceras	sp.	1
M	6	S	C	1	140	GA	DERO	DEROSPEC	Pulmonata	Agriolimacidae	Deroceras	sp.	1
M	6	S	C	2	140	GA	DERO	DEROSPEC	Pulmonata	Agriolimacidae	Deroceras	sp.	1
M	7	L	T	2	140	GA	DERO	DEROSPEC	Pulmonata	Agriolimacidae	Deroceras	sp.	1
M	7	S	T	1	140	GA	DERO	DEROSPEC	Pulmonata	Agriolimacidae	Deroceras	sp.	2
M	7	L	C	2	140	GA	DERO	DEROSPEC	Pulmonata	Agriolimacidae	Deroceras	sp.	2
M	7	S	C	1	140	GA	DERO	DEROSPEC	Pulmonata	Agriolimacidae	Deroceras	sp.	1
M	7	L	T	1	140	GA	DERO	DEROSPEC	Pulmonata	Agriolimacidae	Deroceras	sp.	2
M	7	S	C	2	140	GA	DERO	DEROSPEC	Pulmonata	Agriolimacidae	Deroceras	sp.	1
M	8	S	C	1	140	GA	DERO	DEROSPEC	Pulmonata	Agriolimacidae	Deroceras	sp.	1
M	8	S	C	2	140	GA	DERO	DEROSPEC	Pulmonata	Agriolimacidae	Deroceras	sp.	2
M	8	L	C	1	140	GA	DERO	DEROSPEC	Pulmonata	Agriolimacidae	Deroceras	sp.	1
V	9	L	T	1	140	GA	DERO	DEROSPEC	Pulmonata	Agriolimacidae	Deroceras	sp.	1
V	10	L	C	2	140	GA	DERO	DEROSPEC	Pulmonata	Agriolimacidae	Deroceras	sp.	2
V	11	L	C	1	140	GA	DERO	DEROSPEC	Pulmonata	Agriolimacidae	Deroceras	sp.	1
V	11	S	T	1	140	GA	DERO	DEROSPEC	Pulmonata	Agriolimacidae	Deroceras	sp.	1
V	11	S	C	1	140	GA	DERO	DEROSPEC	Pulmonata	Agriolimacidae	Deroceras	sp.	1
V	12	S	C	2	140	GA	DERO	DEROSPEC	Pulmonata	Agriolimacidae	Deroceras	sp.	1
N	1	L	C	1	154	GA	DERO	DEROSPEC	Pulmonata	Agriolimacidae	Deroceras	sp.	1
N	1	S	C	1	154	GA	DERO	DEROSPEC	Pulmonata	Agriolimacidae	Deroceras	sp.	8
N	1	L	C	2	154	GA	DERO	DEROSPEC	Pulmonata	Agriolimacidae	Deroceras	sp.	2
N	1	S	T	2	154	GA	DERO	DEROSPEC	Pulmonata	Agriolimacidae	Deroceras	sp.	4
N	1	L	T	1	154	GA	DERO	DEROSPEC	Pulmonata	Agriolimacidae	Deroceras	sp.	1
N	1	S	T	1	154	GA	DERO	DEROSPEC	Pulmonata	Agriolimacidae	Deroceras	sp.	4
N	1	L	T	2	154	GA	DERO	DEROSPEC	Pulmonata	Agriolimacidae	Deroceras	sp.	2
N	1	S	C	2	154	GA	DERO	DEROSPEC	Pulmonata	Agriolimacidae	Deroceras	sp.	5
N	2	S	C	2	154	GA	DERO	DEROSPEC	Pulmonata	Agriolimacidae	Deroceras	sp.	1
N	2	L	C	1	154	GA	DERO	DEROSPEC	Pulmonata	Agriolimacidae	Deroceras	sp.	1
N	2	S	T	2	154	GA	DERO	DEROSPEC	Pulmonata	Agriolimacidae	Deroceras	sp.	4
N	2	S	T	1	154	GA	DERO	DEROSPEC	Pulmonata	Agriolimacidae	Deroceras	sp.	5
N	3	S	C	1	154	GA	DERO	DEROSPEC	Pulmonata	Agriolimacidae	Deroceras	sp.	2
N	3	L	T	2	154	GA	DERO	DEROSPEC	Pulmonata	Agriolimacidae	Deroceras	sp.	4
N	3	L	C	2	154	GA	DERO	DEROSPEC	Pulmonata	Agriolimacidae	Deroceras	sp.	10
N	3	S	T	2	154	GA	DERO	DEROSPEC	Pulmonata	Agriolimacidae	Deroceras	sp.	1
N	3	L	C	1	154	GA	DERO	DEROSPEC	Pulmonata	Agriolimacidae	Deroceras	sp.	2
N	3	L	T	1	154	GA	DERO	DEROSPEC	Pulmonata	Agriolimacidae	Deroceras	sp.	3
N	3	S	T	1	154	GA	DERO	DEROSPEC	Pulmonata	Agriolimacidae	Deroceras	sp.	4
N	4	L	T	2	154	GA	DERO	DEROSPEC	Pulmonata	Agriolimacidae	Deroceras	sp.	2
N	4	S	T	1	154	GA	DERO	DEROSPEC	Pulmonata	Agriolimacidae	Deroceras	sp.	6
N	4	S	T	2	154	GA	DERO	DEROSPEC	Pulmonata	Agriolimacidae	Deroceras	sp.	2
N	4	S	C	2	154	GA	DERO	DEROSPEC	Pulmonata	Agriolimacidae	Deroceras	sp.	1
N	5	S	C	2	154	GA	DERO	DEROSPEC	Pulmonata	Agriolimacidae	Deroceras	sp.	1
N	5	L	T	2	154	GA	DERO	DEROSPEC	Pulmonata	Agriolimacidae	Deroceras	sp.	2
N	5	S	T	1	154	GA	DERO	DEROSPEC	Pulmonata	Agriolimacidae	Deroceras	sp.	1
N	5	S	T	2	154	GA	DERO	DEROSPEC	Pulmonata	Agriolimacidae	Deroceras	sp.	1
M	6	L	T	2	154	GA	DERO	DEROSPEC	Pulmonata	Agriolimacidae	Deroceras	sp.	1
M	6	L	C	2	154	GA	DERO	DEROSPEC	Pulmonata	Agriolimacidae	Deroceras	sp.	2
M	6	L	T	1	154	GA	DERO	DEROSPEC	Pulmonata	Agriolimacidae	Deroceras	sp.	6
M	6	S	T	2	154	GA	DERO	DEROSPEC	Pulmonata	Agriolimacidae	Deroceras	sp.	4
M	6	S	C	1	154	GA	DERO	DEROSPEC	Pulmonata	Agriolimacidae	Deroceras	sp.	1
M	6	S	T	1	154	GA	DERO	DEROSPEC	Pulmonata	Agriolimacidae	Deroceras	sp.	2
M	6	L	T	1	154	GA	DERO	DEROSPEC	Pulmonata	Agriolimacidae	Deroceras	sp.	2
M	7	L	T	1	154	GA	DERO	DEROSPEC	Pulmonata	Agriolimacidae	Deroceras	sp.	2
M	7	S	T	2	154	GA	DERO	DEROSPEC	Pulmonata	Agriolimacidae	Deroceras	sp.	2
M	7	L	T	2	154	GA	DERO	DEROSPEC	Pulmonata	Agriolimacidae	Deroceras	sp.	3
M	7	S	C	1	154	GA	DERO	DEROSPEC	Pulmonata	Agriolimacidae	Deroceras	sp.	3
M	7	S	C	2	154	GA	DERO	DEROSPEC	Pulmonata	Agriolimacidae	Deroceras	sp.	2
M	7	L	C	2	154	GA	DERO	DEROSPEC	Pulmonata	Agriolimacidae	Deroceras	sp.	1
M	8	S	T	1	154	GA	DERO	DEROSPEC	Pulmonata	Agriolimacidae	Deroceras	sp.	3
M	8	L	T	2	154	GA	DERO	DEROSPEC	Pulmonata	Agriolimacidae	Deroceras	sp.	2
M	8	L	C	2	154	GA	DERO	DEROSPEC	Pulmonata	Agriolimacidae	Deroceras	sp.	1
M	8	S	C	2	154	GA	DERO	DEROSPEC	Pulmonata	Agriolimacidae	Deroceras	sp.	2
M	8	S	C	1	154	GA	DERO	DEROSPEC	Pulmonata	Agriolimacidae	Deroceras	sp.	1
M	8	L	T	1	154	GA	DERO	DEROSPEC	Pulmonata	Agriolimacidae	Deroceras	sp.	2
V	9	S	T	2	154	GA	DERO	DEROSPEC	Pulmonata	Agriolimacidae	Deroceras	sp.	3
V	9	L	C	1	154	GA	DERO	DEROSPEC	Pulmonata	Agriolimacidae	Deroceras	sp.	1
V	9	L	C	2	154	GA	DERO	DEROSPEC	Pulmonata	Agriolimacidae	Deroceras	sp.	1
V	9	L	T	2	154	GA	DERO	DEROSPEC	Pulmonata	Agriolimacidae	Deroceras	sp.	1
V	9	S	T	1	154	GA	DERO	DEROSPEC	Pulmonata	Agriolimacidae	Deroceras	sp.	2
V	10	S	T	2	154	GA	DERO	DEROSPEC	Pulmonata	Agriolimacidae	Deroceras	sp.	1
V	11	L	C	1	154	GA	DERO	DEROSPEC	Pulmonata	Agriolimacidae	Deroceras	sp.	1
V	11	S	T	2	154	GA	DERO	DEROSPEC	Pulmonata	Agriolimacidae	Deroceras	sp.	1
V	11	L	C	2	154	GA	DERO	DEROSPEC	Pulmonata	Agriolimacidae	Deroceras	sp.	1
V	11	S	C	2	154	GA	DERO	DEROSPEC	Pulmonata	Agriolimacidae	Deroceras	sp.	2
V	12	L	T	2	154	GA	DERO	DEROSPEC	Pulmonata	Agriolimacidae	Deroceras	sp.	1
N	1	S	C	2	168	GA	DERO	DEROSPEC	Pulmonata	Agriolimacidae	Deroceras	sp.	5
N	1	L	C	1	168	GA	DERO	DEROSPEC	Pulmonata	Agriolimacidae	Deroceras	sp.	3
N	1	L	T	2	168	GA	DERO	DEROSPEC	Pulmonata	Agriolimacidae	Deroceras	sp.	2
N	1	S	T	1	168	GA	DERO	DEROSPEC	Pulmonata	Agriolimacidae	Deroceras	sp.	1
N	1	S	C	1	168	GA	DERO	DEROSPEC	Pulmonata	Agriolimacidae	Deroceras	sp.	1
N	1	L	C	2	168	GA	DERO	DEROSPEC	Pulmonata	Agriolimacidae	Deroceras	sp.	2
N	1	L	T	1	168	GA	DERO	DEROSPEC	Pulmonata	Agriolimacidae	Deroceras	sp.	1
N	2	S	T	1	168	GA	DERO	DEROSPEC	Pulmonata	Agriolimacidae	Deroceras	sp.	2
N	2	S	C	1	168	GA	DERO	DEROSPEC	Pulmonata	Agriolimacidae	Deroceras	sp.	2
N	2	S	T	2	168	GA	DERO	DEROSPEC	Pulmonata	Agriolimacidae	Deroceras	sp.	1
N	3	S	C	2	168	GA	DERO	DEROSPEC	Pulmonata	Agriolimacidae	Deroceras	sp.	1
N	3	S	T	2	168	GA	DERO	DEROSPEC	Pulmonata	Agriolimacidae	Deroceras	sp.	1
N	3	L	C	1	168	GA	DERO	DEROSPEC	Pulmonata	Agriolimacidae	Deroceras	sp.	1
N	3	S	C	1	168	GA	DERO	DEROSPEC	Pulmonata	Agriolimacidae	Deroceras	sp.	2
N	3	L	C	2	168	GA	DERO	DEROSPEC	Pulmonata	Agriolimacidae	Deroceras	sp.	1
N	3	L	T	1	168	GA	DERO	DEROSPEC	Pulmonata	Agriolimacidae	Deroceras	sp.	2
N	4	S	C	1	168	GA	DERO	DEROSPEC	Pulmonata	Agriolimacidae	Deroceras	sp.	1
N	4	S	T	2	168	GA	DERO	DEROSPEC	Pulmonata	Agriolimacidae	Deroceras	sp.	1
N	4	S	T	2	168	GA	DERO	DEROSPEC	Pulmonata	Agriolimacidae	Deroceras	sp.	1
N	4	S	T	1	168	GA	DERO	DEROSPEC	Pulmonata	Agriolimacidae	Deroceras	sp.	2
N	5	S	T	2	168	GA	DERO	DEROSPEC	Pulmonata	Agriolimacidae	Deroceras	sp.	1
N	5	L	C	1	168	GA	DERO	DEROSPEC	Pulmonata	Agriolimacidae	Deroceras	sp.	1
N	5	S	T	1	168	GA	DERO	DEROSPEC	Pulmonata	Agriolimacidae	Deroceras	sp.	1
N	5	L	T	2	168	GA	DERO	DEROSPEC	Pulmonata	Agriolimacidae	Deroceras	sp.	1
M	6	S	T	2	168	GA	DERO	DEROSPEC	Pulmonata	Agriolimacidae	Deroceras	sp.	1
M	6	S	T	1	168	GA	DERO	DEROSPEC	Pulmonata	Agriolimacidae	Deroceras	sp.	1
M	6	S	C	1	168	GA	DERO	DEROSPEC	Pulmonata	Agriolimacidae	Deroceras	sp.	1
M	6	L	C	1	168	GA	DERO	DEROSPEC	Pulmonata	Agriolimacidae	Deroceras	sp.	1
M	6	L	C	2	168	GA	DERO	DEROSPEC	Pulmonata	Agriolimacidae	Deroceras	sp.	1
M	6	L	T	2	168	GA	DERO	DEROSPEC	Pulmonata	Agriolimacidae	Deroceras	sp.	1
M	7	S	C	2	168	GA	DERO	DEROSPEC	Pulmonata	Agriolimacidae	Deroceras	sp.	3
M	7	L	C	1	168	GA	DERO	DEROSPEC	Pulmonata	Agriolimacidae	Deroceras	sp.	4
M	7	S	T	1	168	GA	DERO	DEROSPEC	Pulmonata	Agriolimacidae	Deroceras	sp.	2
M	7	S	C	1	168	GA	DERO	DEROSPEC	Pulmonata	Agriolimacidae	Deroceras	sp.	2
M	7	S	C	1	168	GA	DERO	DEROSPEC	Pulmonata	Agriolimacidae	Deroceras	sp.	1
M	7	L	C	2	168	GA	DERO	DEROSPEC	Pulmonata	Agriolimacidae	Deroceras	sp.	6
M	7	L	T	2	168	GA	DERO	DEROSPEC	Pulmonata	Agriolimacidae	Deroceras	sp.	1
M	8	L	T	2	168	GA	DERO	DEROSPEC	Pulmonata	Agriolimacidae	Deroceras	sp.	1
M	8	S	C	2	168	GA	DERO	DEROSPEC	Pulmonata	Agriolimacidae	Deroceras	sp.	2
M	8	L	C	1	168	GA	DERO	DEROSPEC	Pulmonata	Agriolimacidae	Deroceras	sp.	1
M	8	L	C	2	168	GA	DERO	DEROSPEC	Pulmonata	Agriolimacidae	Deroceras	sp.	2
M	8	S	C	1	168	GA	DERO	DEROSPEC	Pulmonata	Agriolimacidae	Deroceras	sp.	1
V	9	L	T	2	168	GA	DERO	DEROSPEC	Pulmonata	Agriolimacidae	Deroceras	sp.	1
V	10	S	T	2	168	GA	DERO	DEROSPEC	Pulmonata	Agriolimacidae	Deroceras	sp.	1
V	10	L	C	2	168	GA	DERO	DEROSPEC	Pulmonata	Agriolimacidae	Deroceras	sp.	1
V	11	S	C	1	168	GA	DERO	DEROSPEC	Pulmonata	Agriolimacidae	Deroceras	sp.	1
V	11	L	T	2	168	GA	DERO	DEROSPEC	Pulmonata	Agriolimacidae	Deroceras	sp.	1
V	11	S	T	1	168	GA	DERO	DEROSPEC	Pulmonata	Agriolimacidae	Deroceras	sp.	3
V	11	S	C	2	168	GA	DERO	DEROSPEC	Pulmonata	Agriolimacidae	Deroceras	sp.	1
V	11	L	C	1	168	GA	DERO	DEROSPEC	Pulmonata	Agriolimacidae	Deroceras	sp.	1
V	11	S	T	2	168	GA	DERO	DEROSPEC	Pulmonata	Agriolimacidae	Deroceras	sp.	2
V	11	L	C	2	168	GA	DERO	DEROSPEC	Pulmonata	Agriolimacidae	Deroceras	sp.	2
V	12	L	C	2	168	GA	DERO	DEROSPEC	Pulmonata	Agriolimacidae	Deroceras	sp.	4
V	12	L	C	1	168	GA	DERO	DEROSPEC	Pulmonata	Agriolimacidae	Deroceras	sp.	1
N	1	L	C	2	182	GA	DERO	DEROSPEC	Pulmonata	Agriolimacidae	Deroceras	sp.	1
N	1	S	C	1	182	GA	DERO	DEROSPEC	Pulmonata	Agriolimacidae	Deroceras	sp.	2
N	1	L	C	1	182	GA	DERO	DEROSPEC	Pulmonata	Agriolimacidae	Deroceras	sp.	1
N	1	S	C	2	182	GA	DERO	DEROSPEC	Pulmonata	Agriolimacidae	Deroceras	sp.	1
N	1	S	T	2	182	GA	DERO	DEROSPEC	Pulmonata	Agriolimacidae	Deroceras	sp.	3
N	2	S	T	2	182	GA	DERO	DEROSPEC	Pulmonata	Agriolimacidae	Deroceras	sp.	1
N	3	L	C	1	182	GA	DERO	DEROSPEC	Pulmonata	Agriolimacidae	Deroceras	sp.	1
N	3	S	C	2	182	GA	DERO	DEROSPEC	Pulmonata	Agriolimacidae	Deroceras	sp.	1
N	3	S	C	1	182	GA	DERO	DEROSPEC	Pulmonata	Agriolimacidae	Deroceras	sp.	1
N	3	S	T	1	182	GA	DERO	DEROSPEC	Pulmonata	Agriolimacidae	Deroceras	sp.	1
N	3	L	T	1	182	GA	DERO	DEROSPEC	Pulmonata	Agriolimacidae	Deroceras	sp.	2
N	3	L	C	2	182	GA	DERO	DEROSPEC	Pulmonata	Agriolimacidae	Deroceras	sp.	5
N	4	L	T	2	182	GA	DERO	DEROSPEC	Pulmonata	Agriolimacidae	Deroceras	sp.	2
N	4	S	T	1	182	GA	DERO	DEROSPEC	Pulmonata	Agriolimacidae	Deroceras	sp.	1
N	4	S	C	1	182	GA	DERO	DEROSPEC	Pulmonata	Agriolimacidae	Deroceras	sp.	1
N	5	L	C	2	182	GA	DERO	DEROSPEC	Pulmonata	Agriolimacidae	Deroceras	sp.	1
N	5	L	T	1	182	GA	DERO	DEROSPEC	Pulmonata	Agriolimacidae	Deroceras	sp.	1
N	5	S	C	1	182	GA	DERO	DEROSPEC	Pulmonata	Agriolimacidae	Deroceras	sp.	1
N	5	S	T	1	182	GA	DERO	DEROSPEC	Pulmonata	Agriolimacidae	Deroceras	sp.	1
M	6	L	T	2	182	GA	DERO	DEROSPEC	Pulmonata	Agriolimacidae	Deroceras	sp.	2
M	6	S	T	1	182	GA	DERO	DEROSPEC	Pulmonata	Agriolimacidae	Deroceras	sp.	2
M	6	S	T	2	182	GA	DERO	DEROSPEC	Pulmonata	Agriolimacidae	Deroceras	sp.	1
M	6	S	C	1	182	GA	DERO	DEROSPEC	Pulmonata	Agriolimacidae	Deroceras	sp.	2
M	6	L	C	2	182	GA	DERO	DEROSPEC	Pulmonata	Agriolimacidae	Deroceras	sp.	2
M	6	L	C	1	182	GA	DERO	DEROSPEC	Pulmonata	Agriolimacidae	Deroceras	sp.	1
M	6	L	T	1	182	GA	DERO	DEROSPEC	Pulmonata	Agriolimacidae	Deroceras	sp.	1
M	7	L	C	2	182	GA	DERO	DEROSPEC	Pulmonata	Agriolimacidae	Deroceras	sp.	2
M	7	L	T	1	182	GA	DERO	DEROSPEC	Pulmonata	Agriolimacidae	Deroceras	sp.	2
M	7	L	C	1	182	GA	DERO	DEROSPEC	Pulmonata	Agriolimacidae	Deroceras	sp.	2
M	7	S	C	1	182	GA	DERO	DEROSPEC	Pulmonata	Agriolimacidae	Deroceras	sp.	1
M	7	S	T	2	182	GA	DERO	DEROSPEC	Pulmonata	Agriolimacidae	Deroceras	sp.	1
M	7	L	T	2	182	GA	DERO	DEROSPEC	Pulmonata	Agriolimacidae	Deroceras	sp.	2
M	8	S	C	1	182	GA	DERO	DEROSPEC	Pulmonata	Agriolimacidae	Deroceras	sp.	2
M	8	S	T	2	182	GA	DERO	DEROSPEC	Pulmonata	Agriolimacidae	Deroceras	sp.	1
M	8	L	T	1	182	GA	DERO	DEROSPEC	Pulmonata	Agriolimacidae	Deroceras	sp.	1
M	8	S	C	2	182	GA	DERO	DEROSPEC	Pulmonata	Agriolimacidae	Deroceras	sp.	2
M	8	L	C	1	182	GA	DERO	DEROSPEC	Pulmonata	Agriolimacidae	Deroceras	sp.	1
V	9	S	T	1	182	GA	DERO	DEROSPEC	Pulmonata	Agriolimacidae	Deroceras	sp.	2
V	10	L	T	1	182	GA	DERO	DEROSPEC	Pulmonata	Agriolimacidae	Deroceras	sp.	1
V	10	S	C	2	182	GA	DERO	DEROSPEC	Pulmonata	Agriolimacidae	Deroceras	sp.	1
V	11	S	T	1	182	GA	DERO	DEROSPEC	Pulmonata	Agriolimacidae	Deroceras	sp.	1
V	11	L	C	1	182	GA	DERO	DEROSPEC	Pulmonata	Agriolimacidae	Deroceras	sp.	1
V	12	S	T	1	182	GA	DERO	DEROSPEC	Pulmonata	Agriolimacidae	Deroceras	sp.	1
V	12	L	T	1	182	GA	DERO	DEROSPEC	Pulmonata	Agriolimacidae	Deroceras	sp.	1
N	1	S	T	1	196	GA	DERO	DEROSPEC	Pulmonata	Agriolimacidae	Deroceras	sp.	2
N	1	S	T	2	196	GA	DERO	DEROSPEC	Pulmonata	Agriolimacidae	Deroceras	sp.	2
N	1	L	T	2	196	GA	DERO	DEROSPEC	Pulmonata	Agriolimacidae	Deroceras	sp.	2
N	1	L	C	1	196	GA	DERO	DEROSPEC	Pulmonata	Agriolimacidae	Deroceras	sp.	1
N	2	S	T	2	196	GA	DERO	DEROSPEC	Pulmonata	Agriolimacidae	Deroceras	sp.	1
N	2	L	T	1	196	GA	DERO	DEROSPEC	Pulmonata	Agriolimacidae	Deroceras	sp.	1
N	2	L	C	1	196	GA	DERO	DEROSPEC	Pulmonata	Agriolimacidae	Deroceras	sp.	1
N	2	L	C	2	196	GA	DERO	DEROSPEC	Pulmonata	Agriolimacidae	Deroceras	sp.	1
N	2	S	T	1	196	GA	DERO	DEROSPEC	Pulmonata	Agriolimacidae	Deroceras	sp.	2
N	2	L	T	2	196	GA	DERO	DEROSPEC	Pulmonata	Agriolimacidae	Deroceras	sp.	1
N	3	S	T	2	196	GA	DERO	DEROSPEC	Pulmonata	Agriolimacidae	Deroceras	sp.	1
N	3	S	T	1	196	GA	DERO	DEROSPEC	Pulmonata	Agriolimacidae	Deroceras	sp.	2
N	3	L	T	1	196	GA	DERO	DEROSPEC	Pulmonata	Agriolimacidae	Deroceras	sp.	1
N	3	L	T	2	196	GA	DERO	DEROSPEC	Pulmonata	Agriolimacidae	Deroceras	sp.	2
N	3	L	C	1	196	GA	DERO	DEROSPEC	Pulmonata	Agriolimacidae	Deroceras	sp.	1
N	4	L	C	2	196	GA	DERO	DEROSPEC	Pulmonata	Agriolimacidae	Deroceras	sp.	1
N	4	L	C	1	196	GA	DERO	DEROSPEC	Pulmonata	Agriolimacidae	Deroceras	sp.	1
N	5	L	T	1	196	GA	DERO	DEROSPEC	Pulmonata	Agriolimacidae	Deroceras	sp.	1
N	5	L	C	1	196	GA	DERO	DEROSPEC	Pulmonata	Agriolimacidae	Deroceras	sp.	1
N	5	S	C	1	196	GA	DERO	DEROSPEC	Pulmonata	Agriolimacidae	Deroceras	sp.	1
N	5	S	C	2	196	GA	DERO	DEROSPEC	Pulmonata	Agriolimacidae	Deroceras	sp.	1
N	5	L	C	2	196	GA	DERO	DEROSPEC	Pulmonata	Agriolimacidae	Deroceras	sp.	1
M	6	L	T	1	196	GA	DERO	DEROSPEC	Pulmonata	Agriolimacidae	Deroceras	sp.	1
M	7	S	C	2	196	GA	DERO	DEROSPEC	Pulmonata	Agriolimacidae	Deroceras	sp.	2
M	7	L	C	1	196	GA	DERO	DEROSPEC	Pulmonata	Agriolimacidae	Deroceras	sp.	1
M	7	S	T	1	196	GA	DERO	DEROSPEC	Pulmonata	Agriolimacidae	Deroceras	sp.	2
M	8	S	C	2	196	GA	DERO	DEROSPEC	Pulmonata	Agriolimacidae	Deroceras	sp.	1
V	10	S	C	1	196	GA	DERO	DEROSPEC	Pulmonata	Agriolimacidae	Deroceras	sp.	1
V	10	L	T	2	196	GA	DERO	DEROSPEC	Pulmonata	Agriolimacidae	Deroceras	sp.	1
V	11	S	T	1	196	GA	DERO	DEROSPEC	Pulmonata	Agriolimacidae	Deroceras	sp.	1
V	12	S	T	1	196	GA	DERO	DEROSPEC	Pulmonata	Agriolimacidae	Deroceras	sp.	1
N	1	S	C	1	209	GA	DERO	DEROSPEC	Pulmonata	Agriolimacidae	Deroceras	sp.	1
N	1	S	C	1	209	GA	DERO	DEROSPEC	Pulmonata	Agriolimacidae	Deroceras	sp.	2
N	1	L	C	1	209	GA	DERO	DEROSPEC	Pulmonata	Agriolimacidae	Deroceras	sp.	1
N	1	L	C	2	209	GA	DERO	DEROSPEC	Pulmonata	Agriolimacidae	Deroceras	sp.	1
N	1	S	T	1	209	GA	DERO	DEROSPEC	Pulmonata	Agriolimacidae	Deroceras	sp.	1
N	1	L	T	2	209	GA	DERO	DEROSPEC	Pulmonata	Agriolimacidae	Deroceras	sp.	1
N	2	S	T	1	209	GA	DERO	DEROSPEC	Pulmonata	Agriolimacidae	Deroceras	sp.	3
N	2	S	T	2	209	GA	DERO	DEROSPEC	Pulmonata	Agriolimacidae	Deroceras	sp.	2
N	3	L	T	2	209	GA	DERO	DEROSPEC	Pulmonata	Agriolimacidae	Deroceras	sp.	2
N	3	S	T	2	209	GA	DERO	DEROSPEC	Pulmonata	Agriolimacidae	Deroceras	sp.	2
N	3	S	C	2	209	GA	DERO	DEROSPEC	Pulmonata	Agriolimacidae	Deroceras	sp.	2
N	4	S	T	2	209	GA	DERO	DEROSPEC	Pulmonata	Agriolimacidae	Deroceras	sp.	1
N	5	S	T	1	209	GA	DERO	DEROSPEC	Pulmonata	Agriolimacidae	Deroceras	sp.	2
M	6	L	T	1	209	GA	DERO	DEROSPEC	Pulmonata	Agriolimacidae	Deroceras	sp.	2
M	7	S	T	1	209	GA	DERO	DEROSPEC	Pulmonata	Agriolimacidae	Deroceras	sp.	1
M	7	S	C	2	209	GA	DERO	DEROSPEC	Pulmonata	Agriolimacidae	Deroceras	sp.	2
V	9	S	T	1	209	GA	DERO	DEROSPEC	Pulmonata	Agriolimacidae	Deroceras	sp.	2
V	10	S	T	2	209	GA	DERO	DEROSPEC	Pulmonata	Agriolimacidae	Deroceras	sp.	1
V	10	L	T	1	209	GA	DERO	DEROSPEC	Pulmonata	Agriolimacidae	Deroceras	sp.	1
V	10	S	T	1	209	GA	DERO	DEROSPEC	Pulmonata	Agriolimacidae	Deroceras	sp.	1
V	11	L	C	2	209	GA	DERO	DEROSPEC	Pulmonata	Agriolimacidae	Deroceras	sp.	1
V	11	S	T	1	209	GA	DERO	DEROSPEC	Pulmonata	Agriolimacidae	Deroceras	sp.	1
V	12	S	T	1	209	GA	DERO	DEROSPEC	Pulmonata	Agriolimacidae	Deroceras	sp.	1
N	1	S	C	2	224	GA	DERO	DEROSPEC	Pulmonata	Agriolimacidae	Deroceras	sp.	2
N	1	L	C	1	224	GA	DERO	DEROSPEC	Pulmonata	Agriolimacidae	Deroceras	sp.	2
N	1	S	T	2	224	GA	DERO	DEROSPEC	Pulmonata	Agriolimacidae	Deroceras	sp.	2
N	1	S	T	1	224	GA	DERO	DEROSPEC	Pulmonata	Agriolimacidae	Deroceras	sp.	4
N	1	S	C	1	224	GA	DERO	DEROSPEC	Pulmonata	Agriolimacidae	Deroceras	sp.	1
N	1	L	T	2	224	GA	DERO	DEROSPEC	Pulmonata	Agriolimacidae	Deroceras	sp.	1
N	1	L	C	2	224	GA	DERO	DEROSPEC	Pulmonata	Agriolimacidae	Deroceras	sp.	1
N	2	S	T	1	224	GA	DERO	DEROSPEC	Pulmonata	Agriolimacidae	Deroceras	sp.	5
N	2	L	T	1	224	GA	DERO	DEROSPEC	Pulmonata	Agriolimacidae	Deroceras	sp.	1
N	2	S	C	2	224	GA	DERO	DEROSPEC	Pulmonata	Agriolimacidae	Deroceras	sp.	1
N	2	S	T	2	224	GA	DERO	DEROSPEC	Pulmonata	Agriolimacidae	Deroceras	sp.	4
N	3	L	T	2	224	GA	DERO	DEROSPEC	Pulmonata	Agriolimacidae	Deroceras	sp.	1
N	3	S	T	1	224	GA	DERO	DEROSPEC	Pulmonata	Agriolimacidae	Deroceras	sp.	6
N	3	S	T	2	224	GA	DERO	DEROSPEC	Pulmonata	Agriolimacidae	Deroceras	sp.	3
N	3	L	T	1	224	GA	DERO	DEROSPEC	Pulmonata	Agriolimacidae	Deroceras	sp.	1
N	4	S	T	1	224	GA	DERO	DEROSPEC	Pulmonata	Agriolimacidae	Deroceras	sp.	1
N	4	S	C	2	224	GA	DERO	DEROSPEC	Pulmonata	Agriolimacidae	Deroceras	sp.	1
N	4	L	C	1	224	GA	DERO	DEROSPEC	Pulmonata	Agriolimacidae	Deroceras	sp.	3
N	5	S	T	2	224	GA	DERO	DEROSPEC	Pulmonata	Agriolimacidae	Deroceras	sp.	3
N	5	S	T	1	224	GA	DERO	DEROSPEC	Pulmonata	Agriolimacidae	Deroceras	sp.	3
M	6	S	T	2	224	GA	DERO	DEROSPEC	Pulmonata	Agriolimacidae	Deroceras	sp.	2
M	6	L	T	1	224	GA	DERO	DEROSPEC	Pulmonata	Agriolimacidae	Deroceras	sp.	1
M	6	S	T	1	224	GA	DERO	DEROSPEC	Pulmonata	Agriolimacidae	Deroceras	sp.	3
M	6	S	C	1	224	GA	DERO	DEROSPEC	Pulmonata	Agriolimacidae	Deroceras	sp.	1
M	6	L	C	2	224	GA	DERO	DEROSPEC	Pulmonata	Agriolimacidae	Deroceras	sp.	1
M	7	S	T	2	224	GA	DERO	DEROSPEC	Pulmonata	Agriolimacidae	Deroceras	sp.	1
M	7	S	T	1	224	GA	DERO	DEROSPEC	Pulmonata	Agriolimacidae	Deroceras	sp.	1
M	8	L	T	2	224	GA	DERO	DEROSPEC	Pulmonata	Agriolimacidae	Deroceras	sp.	2
M	8	S	T	2	224	GA	DERO	DEROSPEC	Pulmonata	Agriolimacidae	Deroceras	sp.	2
M	8	L	T	1	224	GA	DERO	DEROSPEC	Pulmonata	Agriolimacidae	Deroceras	sp.	2
V	9	L	T	2	224	GA	DERO	DEROSPEC	Pulmonata	Agriolimacidae	Deroceras	sp.	2
V	9	S	T	1	224	GA	DERO	DEROSPEC	Pulmonata	Agriolimacidae	Deroceras	sp.	2
V	9	S	T	2	224	GA	DERO	DEROSPEC	Pulmonata	Agriolimacidae	Deroceras	sp.	1
V	10	L	T	1	224	GA	DERO	DEROSPEC	Pulmonata	Agriolimacidae	Deroceras	sp.	1
V	11	S	C	2	224	GA	DERO	DEROSPEC	Pulmonata	Agriolimacidae	Deroceras	sp.	1
V	11	S	T	2	224	GA	DERO	DEROSPEC	Pulmonata	Agriolimacidae	Deroceras	sp.	2
V	11	S	T	1	224	GA	DERO	DEROSPEC	Pulmonata	Agriolimacidae	Deroceras	sp.	2
N	1	L	C	1	154	CB	DIAC	DIACGERM	Coleoptera	Carabidae	Diachromus	germanus	1
N	4	S	C	2	168	SP	DICY	DICYNIGR	Araneae	Linyphiidae	Dicymbium	nigrum	1
N	3	L	C	1	140	ST	DINA	DINAANGU	Coleoptera	Staphylinidae	Dinaraea	angustula	2
N	4	L	T	1	140	ST	DINA	DINAANGU	Coleoptera	Staphylinidae	Dinaraea	angustula	1
M	7	S	T	2	140	ST	DINA	DINAANGU	Coleoptera	Staphylinidae	Dinaraea	angustula	3
V	12	L	T	1	154	ST	DINA	DINAANGU	Coleoptera	Staphylinidae	Dinaraea	angustula	1
N	1	L	T	1	154	ST	DINA	DINAANGU	Coleoptera	Staphylinidae	Dinaraea	angustula	1
N	3	L	C	2	154	ST	DINA	DINAANGU	Coleoptera	Staphylinidae	Dinaraea	angustula	2
N	3	L	T	1	154	ST	DINA	DINAANGU	Coleoptera	Staphylinidae	Dinaraea	angustula	2
M	7	S	C	2	168	ST	DINA	DINAANGU	Coleoptera	Staphylinidae	Dinaraea	angustula	1
M	8	S	C	1	168	ST	DINA	DINAANGU	Coleoptera	Staphylinidae	Dinaraea	angustula	1
M	8	L	T	2	182	SP	DIPO	DIPOMELA	Araneae	Theridiidae	Dipoena	melanogaster	1
V	11	S	T	1	140	SP	LASA	LASAPRON	Araneae	Theridiidae	Lasaeola	prona	1
V	11	L	C	2	154	SP	LASA	LASAPRON	Araneae	Theridiidae	Lasaeola	prona	1
V	9	L	C	1	209	SP	LASA	LASAPRON	Araneae	Theridiidae	Lasaeola	prona	1
M	6	S	T	2	140	SP	DRAS	DRASCUPR	Araneae	Gnaphosidae	Drassodes	cupreus	1
M	7	S	T	2	140	SP	DRAS	DRASCUPR	Araneae	Gnaphosidae	Drassodes	cupreus	1
V	11	S	C	2	154	SP	DRAS	DRASCUPR	Araneae	Gnaphosidae	Drassodes	cupreus	1
M	6	S	C	2	168	SP	DRAS	DRASCUPR	Araneae	Gnaphosidae	Drassodes	cupreus	1
V	11	S	T	1	168	SP	DRAS	DRASCUPR	Araneae	Gnaphosidae	Drassodes	cupreus	1
V	10	L	C	1	182	SP	DRAS	DRASCUPR	Araneae	Gnaphosidae	Drassodes	cupreus	1
V	12	L	T	1	196	SP	DRAS	DRASCUPR	Araneae	Gnaphosidae	Drassodes	cupreus	1
M	6	L	T	2	154	SP	DRAS	DRASLAPI	Araneae	Gnaphosidae	Drassodes	lapidosus	1
M	7	S	T	1	168	SP	DRAS	DRASLAPI	Araneae	Gnaphosidae	Drassodes	lapidosus	1
M	6	S	T	1	182	SP	DRAS	DRASLAPI	Araneae	Gnaphosidae	Drassodes	lapidosus	1
N	1	L	T	1	154	SP	DRSY	DRSYPRAE	Araneae	Gnaphosidae	Drassyllus	praeficus	1
N	1	L	C	1	154	SP	DRSY	DRSYPRAE	Araneae	Gnaphosidae	Drassyllus	praeficus	1
N	2	S	C	2	154	SP	DRSY	DRSYPRAE	Araneae	Gnaphosidae	Drassyllus	praeficus	1
N	3	L	T	1	154	SP	DRSY	DRSYPRAE	Araneae	Gnaphosidae	Drassyllus	praeficus	1
N	3	L	C	1	154	SP	DRSY	DRSYPRAE	Araneae	Gnaphosidae	Drassyllus	praeficus	1
N	3	S	T	1	154	SP	DRSY	DRSYPRAE	Araneae	Gnaphosidae	Drassyllus	praeficus	1
N	4	L	T	1	154	SP	DRSY	DRSYPRAE	Araneae	Gnaphosidae	Drassyllus	praeficus	1
N	4	L	C	2	154	SP	DRSY	DRSYPRAE	Araneae	Gnaphosidae	Drassyllus	praeficus	1
N	5	L	C	2	154	SP	DRSY	DRSYPRAE	Araneae	Gnaphosidae	Drassyllus	praeficus	1
N	5	S	C	2	154	SP	DRSY	DRSYPRAE	Araneae	Gnaphosidae	Drassyllus	praeficus	1
V	9	S	T	1	154	SP	DRSY	DRSYPRAE	Araneae	Gnaphosidae	Drassyllus	praeficus	1
N	1	L	T	1	168	SP	DRSY	DRSYPRAE	Araneae	Gnaphosidae	Drassyllus	praeficus	2
N	1	S	T	2	168	SP	DRSY	DRSYPRAE	Araneae	Gnaphosidae	Drassyllus	praeficus	1
N	1	S	C	1	168	SP	DRSY	DRSYPRAE	Araneae	Gnaphosidae	Drassyllus	praeficus	3
N	1	S	C	2	168	SP	DRSY	DRSYPRAE	Araneae	Gnaphosidae	Drassyllus	praeficus	1
N	2	L	T	2	168	SP	DRSY	DRSYPRAE	Araneae	Gnaphosidae	Drassyllus	praeficus	2
N	2	L	C	1	168	SP	DRSY	DRSYPRAE	Araneae	Gnaphosidae	Drassyllus	praeficus	3
N	2	S	T	1	168	SP	DRSY	DRSYPRAE	Araneae	Gnaphosidae	Drassyllus	praeficus	1
N	2	S	C	1	168	SP	DRSY	DRSYPRAE	Araneae	Gnaphosidae	Drassyllus	praeficus	2
N	2	S	C	2	168	SP	DRSY	DRSYPRAE	Araneae	Gnaphosidae	Drassyllus	praeficus	2
N	3	L	T	1	168	SP	DRSY	DRSYPRAE	Araneae	Gnaphosidae	Drassyllus	praeficus	1
N	3	L	T	2	168	SP	DRSY	DRSYPRAE	Araneae	Gnaphosidae	Drassyllus	praeficus	2
N	3	L	C	1	168	SP	DRSY	DRSYPRAE	Araneae	Gnaphosidae	Drassyllus	praeficus	1
N	3	L	C	2	168	SP	DRSY	DRSYPRAE	Araneae	Gnaphosidae	Drassyllus	praeficus	1
N	3	S	T	1	168	SP	DRSY	DRSYPRAE	Araneae	Gnaphosidae	Drassyllus	praeficus	2
N	3	S	T	2	168	SP	DRSY	DRSYPRAE	Araneae	Gnaphosidae	Drassyllus	praeficus	2
N	3	S	C	1	168	SP	DRSY	DRSYPRAE	Araneae	Gnaphosidae	Drassyllus	praeficus	1
N	4	L	C	1	168	SP	DRSY	DRSYPRAE	Araneae	Gnaphosidae	Drassyllus	praeficus	1
N	4	S	T	1	168	SP	DRSY	DRSYPRAE	Araneae	Gnaphosidae	Drassyllus	praeficus	3
N	4	S	T	2	168	SP	DRSY	DRSYPRAE	Araneae	Gnaphosidae	Drassyllus	praeficus	1
N	4	S	C	2	168	SP	DRSY	DRSYPRAE	Araneae	Gnaphosidae	Drassyllus	praeficus	2
N	5	L	T	1	168	SP	DRSY	DRSYPRAE	Araneae	Gnaphosidae	Drassyllus	praeficus	2
N	5	L	T	2	168	SP	DRSY	DRSYPRAE	Araneae	Gnaphosidae	Drassyllus	praeficus	2
N	5	L	C	2	168	SP	DRSY	DRSYPRAE	Araneae	Gnaphosidae	Drassyllus	praeficus	2
N	5	S	T	1	168	SP	DRSY	DRSYPRAE	Araneae	Gnaphosidae	Drassyllus	praeficus	1
N	5	S	C	1	168	SP	DRSY	DRSYPRAE	Araneae	Gnaphosidae	Drassyllus	praeficus	1
N	5	S	C	2	168	SP	DRSY	DRSYPRAE	Araneae	Gnaphosidae	Drassyllus	praeficus	1
M	6	L	C	2	168	SP	DRSY	DRSYPRAE	Araneae	Gnaphosidae	Drassyllus	praeficus	1
M	6	S	C	2	168	SP	DRSY	DRSYPRAE	Araneae	Gnaphosidae	Drassyllus	praeficus	1
M	8	S	T	1	168	SP	DRSY	DRSYPRAE	Araneae	Gnaphosidae	Drassyllus	praeficus	1
M	8	S	T	2	168	SP	DRSY	DRSYPRAE	Araneae	Gnaphosidae	Drassyllus	praeficus	1
V	11	S	T	1	168	SP	DRSY	DRSYPRAE	Araneae	Gnaphosidae	Drassyllus	praeficus	1
V	12	L	T	2	168	SP	DRSY	DRSYPRAE	Araneae	Gnaphosidae	Drassyllus	praeficus	1
V	12	S	T	2	168	SP	DRSY	DRSYPRAE	Araneae	Gnaphosidae	Drassyllus	praeficus	1
V	12	S	C	2	168	SP	DRSY	DRSYPRAE	Araneae	Gnaphosidae	Drassyllus	praeficus	2
N	1	L	T	2	182	SP	DRSY	DRSYPRAE	Araneae	Gnaphosidae	Drassyllus	praeficus	3
N	1	L	C	1	182	SP	DRSY	DRSYPRAE	Araneae	Gnaphosidae	Drassyllus	praeficus	4
N	1	L	C	2	182	SP	DRSY	DRSYPRAE	Araneae	Gnaphosidae	Drassyllus	praeficus	4
N	1	S	T	1	182	SP	DRSY	DRSYPRAE	Araneae	Gnaphosidae	Drassyllus	praeficus	3
N	1	S	T	2	182	SP	DRSY	DRSYPRAE	Araneae	Gnaphosidae	Drassyllus	praeficus	2
N	1	S	C	1	182	SP	DRSY	DRSYPRAE	Araneae	Gnaphosidae	Drassyllus	praeficus	5
N	1	S	C	2	182	SP	DRSY	DRSYPRAE	Araneae	Gnaphosidae	Drassyllus	praeficus	2
N	2	L	C	1	182	SP	DRSY	DRSYPRAE	Araneae	Gnaphosidae	Drassyllus	praeficus	2
N	2	L	C	2	182	SP	DRSY	DRSYPRAE	Araneae	Gnaphosidae	Drassyllus	praeficus	2
N	2	S	T	2	182	SP	DRSY	DRSYPRAE	Araneae	Gnaphosidae	Drassyllus	praeficus	1
N	2	S	C	1	182	SP	DRSY	DRSYPRAE	Araneae	Gnaphosidae	Drassyllus	praeficus	1
N	2	S	C	2	182	SP	DRSY	DRSYPRAE	Araneae	Gnaphosidae	Drassyllus	praeficus	2
N	3	L	T	1	182	SP	DRSY	DRSYPRAE	Araneae	Gnaphosidae	Drassyllus	praeficus	3
N	3	L	C	2	182	SP	DRSY	DRSYPRAE	Araneae	Gnaphosidae	Drassyllus	praeficus	2
N	3	S	T	2	182	SP	DRSY	DRSYPRAE	Araneae	Gnaphosidae	Drassyllus	praeficus	1
N	3	S	C	2	182	SP	DRSY	DRSYPRAE	Araneae	Gnaphosidae	Drassyllus	praeficus	1
N	4	L	T	2	182	SP	DRSY	DRSYPRAE	Araneae	Gnaphosidae	Drassyllus	praeficus	1
N	4	L	C	1	182	SP	DRSY	DRSYPRAE	Araneae	Gnaphosidae	Drassyllus	praeficus	4
N	4	L	C	2	182	SP	DRSY	DRSYPRAE	Araneae	Gnaphosidae	Drassyllus	praeficus	2
N	4	S	C	1	182	SP	DRSY	DRSYPRAE	Araneae	Gnaphosidae	Drassyllus	praeficus	1
N	4	S	C	2	182	SP	DRSY	DRSYPRAE	Araneae	Gnaphosidae	Drassyllus	praeficus	2
N	5	S	T	1	182	SP	DRSY	DRSYPRAE	Araneae	Gnaphosidae	Drassyllus	praeficus	1
N	5	S	T	2	182	SP	DRSY	DRSYPRAE	Araneae	Gnaphosidae	Drassyllus	praeficus	1
N	5	S	C	2	182	SP	DRSY	DRSYPRAE	Araneae	Gnaphosidae	Drassyllus	praeficus	1
M	6	L	T	1	182	SP	DRSY	DRSYPRAE	Araneae	Gnaphosidae	Drassyllus	praeficus	1
M	6	L	C	1	182	SP	DRSY	DRSYPRAE	Araneae	Gnaphosidae	Drassyllus	praeficus	1
M	6	S	T	1	182	SP	DRSY	DRSYPRAE	Araneae	Gnaphosidae	Drassyllus	praeficus	1
M	6	S	C	2	182	SP	DRSY	DRSYPRAE	Araneae	Gnaphosidae	Drassyllus	praeficus	2
M	7	L	C	2	182	SP	DRSY	DRSYPRAE	Araneae	Gnaphosidae	Drassyllus	praeficus	1
M	8	L	T	1	182	SP	DRSY	DRSYPRAE	Araneae	Gnaphosidae	Drassyllus	praeficus	1
M	8	S	T	2	182	SP	DRSY	DRSYPRAE	Araneae	Gnaphosidae	Drassyllus	praeficus	1
N	1	S	T	2	196	SP	DRSY	DRSYPRAE	Araneae	Gnaphosidae	Drassyllus	praeficus	1
N	2	S	C	1	196	SP	DRSY	DRSYPRAE	Araneae	Gnaphosidae	Drassyllus	praeficus	1
M	7	L	T	1	196	SP	DRSY	DRSYPRAE	Araneae	Gnaphosidae	Drassyllus	praeficus	1
N	1	S	C	1	209	SP	DRSY	DRSYPRAE	Araneae	Gnaphosidae	Drassyllus	praeficus	1
N	2	S	T	1	209	SP	DRSY	DRSYPRAE	Araneae	Gnaphosidae	Drassyllus	praeficus	2
N	2	S	C	1	209	SP	DRSY	DRSYPRAE	Araneae	Gnaphosidae	Drassyllus	praeficus	1
N	4	L	C	1	209	SP	DRSY	DRSYPRAE	Araneae	Gnaphosidae	Drassyllus	praeficus	1
N	1	L	T	1	224	SP	DRSY	DRSYPRAE	Araneae	Gnaphosidae	Drassyllus	praeficus	1
N	2	S	T	1	140	SP	DRAS	DRASPUBE	Araneae	Gnaphosidae	Drassodes	pubescens	1
N	3	L	C	1	140	SP	DRAS	DRASPUBE	Araneae	Gnaphosidae	Drassodes	pubescens	3
N	4	L	C	1	140	SP	DRAS	DRASPUBE	Araneae	Gnaphosidae	Drassodes	pubescens	1
N	5	S	T	2	140	SP	DRAS	DRASPUBE	Araneae	Gnaphosidae	Drassodes	pubescens	1
M	8	S	C	2	140	SP	DRAS	DRASPUBE	Araneae	Gnaphosidae	Drassodes	pubescens	1
V	12	S	C	2	140	SP	DRAS	DRASPUBE	Araneae	Gnaphosidae	Drassodes	pubescens	1
N	1	L	T	2	154	SP	DRAS	DRASPUBE	Araneae	Gnaphosidae	Drassodes	pubescens	1
N	1	L	C	1	154	SP	DRAS	DRASPUBE	Araneae	Gnaphosidae	Drassodes	pubescens	1
N	1	S	T	1	154	SP	DRAS	DRASPUBE	Araneae	Gnaphosidae	Drassodes	pubescens	1
N	1	S	C	1	154	SP	DRAS	DRASPUBE	Araneae	Gnaphosidae	Drassodes	pubescens	1
N	1	S	C	2	154	SP	DRAS	DRASPUBE	Araneae	Gnaphosidae	Drassodes	pubescens	2
N	2	L	C	1	154	SP	DRAS	DRASPUBE	Araneae	Gnaphosidae	Drassodes	pubescens	1
N	2	S	C	1	154	SP	DRAS	DRASPUBE	Araneae	Gnaphosidae	Drassodes	pubescens	3
N	2	S	C	2	154	SP	DRAS	DRASPUBE	Araneae	Gnaphosidae	Drassodes	pubescens	1
N	3	L	T	1	154	SP	DRAS	DRASPUBE	Araneae	Gnaphosidae	Drassodes	pubescens	1
N	3	L	C	2	154	SP	DRAS	DRASPUBE	Araneae	Gnaphosidae	Drassodes	pubescens	1
N	4	L	T	1	154	SP	DRAS	DRASPUBE	Araneae	Gnaphosidae	Drassodes	pubescens	1
N	4	L	C	1	154	SP	DRAS	DRASPUBE	Araneae	Gnaphosidae	Drassodes	pubescens	1
N	5	S	T	2	154	SP	DRAS	DRASPUBE	Araneae	Gnaphosidae	Drassodes	pubescens	1
N	5	S	C	2	154	SP	DRAS	DRASPUBE	Araneae	Gnaphosidae	Drassodes	pubescens	1
M	6	L	C	2	154	SP	DRAS	DRASPUBE	Araneae	Gnaphosidae	Drassodes	pubescens	1
M	6	S	T	1	154	SP	DRAS	DRASPUBE	Araneae	Gnaphosidae	Drassodes	pubescens	1
M	7	L	C	2	154	SP	DRAS	DRASPUBE	Araneae	Gnaphosidae	Drassodes	pubescens	1
M	7	S	C	1	154	SP	DRAS	DRASPUBE	Araneae	Gnaphosidae	Drassodes	pubescens	1
M	8	S	C	2	154	SP	DRAS	DRASPUBE	Araneae	Gnaphosidae	Drassodes	pubescens	1
V	10	L	C	1	154	SP	DRAS	DRASPUBE	Araneae	Gnaphosidae	Drassodes	pubescens	1
V	10	S	T	1	154	SP	DRAS	DRASPUBE	Araneae	Gnaphosidae	Drassodes	pubescens	1
V	11	L	C	1	154	SP	DRAS	DRASPUBE	Araneae	Gnaphosidae	Drassodes	pubescens	1
V	11	S	C	1	154	SP	DRAS	DRASPUBE	Araneae	Gnaphosidae	Drassodes	pubescens	1
N	3	S	T	2	168	SP	DRAS	DRASPUBE	Araneae	Gnaphosidae	Drassodes	pubescens	1
[truncated: 4,543 more rows]

## Sheet: TraitData
Group	SpeciesCode	SpeciesName	T-M	F-M	PD-M	Humidity_Preferences	NoC	M	N	V	LengthMean	LengthMax	SourceLength	SourceLengthComment
CB	ABAXOVAL	Abax (Abax) ovalis (Duftschmid 1812)				h	1		1	1		17.5	http://www.sibnef1.eu/gb/Coleoptera/Carabidae/img67/desc67.HTM	based on small number of individuals
CB	ABAXPARA	Abax (Abax) parallelepipedus (Piller & Mitterpacher 1783)				m	2	1	1	1		21	Zahradnik (1985)	according to http://www.habitas.org.uk/groundbeetles/species.asp?item=7302 18 - 22
CB	ABAXPAUS	Abax (Abax) parallelus (Duftschmid 1812)				h	1	1				22	http://www.naturespot.org.uk/species/abax-parallelepipedus
GA	AEGONITE	Aegopinella nitens (Michaud 1831)				2	0	1			9.5	14	http://www.animalbase.uni-goettingen.de/zooweb/servlet/AnimalBase/home/species?id=1249
SP	AGROCUPR	Agroeca cuprea Menge 1873					2	1				5.2	http://www.araneae.unibe.ch/data/496/Agroeca_cuprea	male: 3.3 -4.2; female: 3.7-5.2
SP	ALOPACCE	Alopecosa accentuata (Latreille 1817)					1			1		10	http://www.araneae.unibe.ch/data/41/Alopecosa_accentuata	male: 7; female: 8-10
SP	ALOPCUNE	Alopecosa cuneata (Clerck 1757)					24	1	1	1		8.5	http://www.araneae.unibe.ch/data/494/Alopecosa_cuneata	male: 6.5-7; female: 7-8.5
SP	ALOPPULV	Alopecosa pulverulenta (Clerck 1757)					15	1	1	1		11	http://www.araneae.unibe.ch/data/1136/Alopecosa_pulverulenta	male: 7; female: 7.5-11
SP	ALOPSTRI	Alopecosa striatipes (C.L. Koch 1837)					1			1		13	http://www.araneae.unibe.ch/data/1339/Alopecosa_striatipes	male: 11; female: 13
SP	ALOPTRAB	Alopecosa trabalis (Clerck 1757)					5	1		1		15	http://www.araneae.unibe.ch/data/1249/Alopecosa_trabalis	male: 8-11; female: 8.5-15
CB	AMARAENE	Amara (Amara) aenea (De Geer 1774)				x	1		1			8.5	Zahradnik (1985)	according to http://www.naturespot.org.uk/species/common-sun-beetle max is 9 mm; http://www.habitas.org.uk/groundbeetles/species.asp?item=7343 6-9
CB	AMARCONV	Amara (Amara) convexior Stephens 1828				m	1	1				8	http://www.habitas.org.uk/groundbeetles/species.asp?item=7351
CB	AMARLUNI	Amara (Amara) lunicollis Schiödte 1837				m	3		1			9	http://www.habitas.org.uk/groundbeetles/species.asp?item=7363
CB	ANCHDORS	Anchomenus (Anchomenus) dorsalis (Pontoppidan 1763)				m	0		1			7.8	http://www.kaefer-der-welt.de/anchomenus_dorsalis.htm
CB	ANISNEMO	Anisodactylus (Anisodactylus) nemorivagus (Duftschmid 1812)				m	4		1			10	http://www.habitas.org.uk/groundbeetles/species.asp?item=7411
ST	ANOTNITI	Anotylus nitidulus (Gravenhorst 1802)				m	0		1			2.5	http://www.royensoc.co.uk/sites/default/files/Vol04_Part08a.pdf	2.4 according to http://www.ahw.me/indexkevers.html and http://www.ahw.me/img/anotylus_nitidulus01b-2.4mm.html
ST	ANOTRUGO	Anotylus rugosus (Fabricius 1775)				h	0	1				5	http://www.kerbtier.de/cgi-bin/deFSearch.cgi?Fam=Staphylinidae&Sort=alpha&Genus=f
ST	ANOTTETR	Anotylus tetracarinatus (Block 1799)				m	2		1	1		2.2	http://www.kerbtier.de/cgi-bin/deFSearch.cgi?Fam=Staphylinidae&Sort=alpha&Genus=f
SP	APOSFUSC	Apostenus fuscus Westring 1851					1		1			3.9	http://www.araneae.unibe.ch/data/476/Apostenus_fuscus	male: 2.7-3.3; female: 3-3.9
SP	ARCTLUTE	Arctosa lutetiana (Simon 1876)					4	1	1			9.4	http://www.araneae.unibe.ch/data/784/Arctosa_lutetiana	male: 9; female: 6.5-9.4
SP	ARGESUBN	Argenna subnigra (O.P.-Cambridge 1861)					10		1	1		2.5	http://www.araneae.unibe.ch/data/1367/Argenna_subnigra	male: 2; female: 2.5
GA	ARIODIST	Arion (Kobeltia) distinctus J. Mabille 1868				2	17	1	1	1		35	http://www.animalbase.uni-goettingen.de/zooweb/servlet/AnimalBase/home/species?id=2531
GA	ARIOINTE	Arion (Kobeltia) intermedius Normand 1852				2	11	1	1			35	http://www.animalbase.uni-goettingen.de/zooweb/servlet/AnimalBase/home/species?id=2531
GA	ARIOSPEC	Arion sp. (likely juvenile A. lusitanicus mabille 1868 or A. vulgaris Moquin-Tandon 1855 depending on whose arguments you follow when naming the invasive species)				2	23	1	1	1		120	http://www.animalbase.uni-goettingen.de/zooweb/servlet/AnimalBase/home/species?id=4250	adult lenght of A. vulgaris
AS	ARMAOPAC	Armadillidium opacum (C.L. Koch 1841)					1	1				13	Holthuis: http://www.repository.naturalis.nl/document/150589	in a forum post in Swedish the max size of 13 mm was mentioned (http://www.fugleognatur.dk/forum/show_message.asp?MessageID=305647&ForumID=37) similar in this nordic factsheet http://www.artfakta.se/artfaktablad/Armadillidium_Opacum_100401.pdf
SP	ASAGPHAL	Asagena phalerata (Panzer 1801)					2		1	1		5.7	http://www.araneae.unibe.ch/data/1016/Asagena_phalerata	male: 4.5-5; female: 4.5-5.7
ST	ASTEGRAC	Astenus (Astenus) gracilis (Paykull 1789)				x	1	1				3.5	http://www.kaefer-der-welt.de/astenus__gracilis.htm
ST	ASTEPROC	Astenus (Astenognathus) procerus (Gravenhorst 1806)				x	1		1			5.5	http://www.kerbtier.de/cgi-bin/deFSearch.cgi?Fam=Staphylinidae&Sort=alpha&Genus=f
ST	ATHESPEC	Atheta sp.					7	1	1	1				Atheta aeneicollis is 3.5-3.8, A. amicorum and A. amicula 1.7-1.9, A. atramentaria 2.8-3.3, A. bilinea 2.1, A. convexula 2.2, A. episcopalis 3-3.5, A. excelsa 1.5-1.6, etc. according to http://www.kaefer-der-welt.de
SP	ATYPPICE	Atypus piceus (Sulzer 1776)					11		1	1		15	http://www.araneae.unibe.ch/data/1023/Atypus_piceus	male: 9; female: 10-15
SP	AULOALBI	Aulonia albimana (Walckenaer 1805)					24	1	1	1		4.4	http://www.araneae.unibe.ch/data/97/Aulonia_albimana	male: 3.8; female: 4.1-4.4
CB	BADIMERI	Badister (Badister) meridionalis Puel 1925				h	6	1	1	1		7	http://www.habitas.org.uk/groundbeetles/species.asp?item=7445
SP	BATHGRAC	Bathyphantes gracilis (Blackwall 1841)					0		1			2.5	http://www.araneae.unibe.ch/data/525/Bathyphantes_gracilis	male: 1.5-2; female: 1.9-2.5
GA	BOETPALL	Boettgerilla pallens Simroth 1912				1	0		1			60	http://www.animalbase.uni-goettingen.de/zooweb/servlet/AnimalBase/home/species?id=1272
SP	CAISSCHU	Callilepis schuszteri (Herman 1879)					0	1				6.9	http://www.araneae.unibe.ch/data/1203/Callilepis_schuszteri	male: 3.4-5; female: 4.7-6.9
CB	CALAFUSC	Calathus (Calathus) fuscipes (Goeze 1777)				m	1	1	1	1		14	Zahradnik (1985)	according to http://www.naturespot.org.uk/species/calathus-fuscipes min is 10 mm and to http://www.habitas.org.uk/groundbeetles/species.asp?item=7307 10 - 14
ST	CALLRIGI	Callicerus rigidicornis (Erichson 1839)				x	2		1			5	http://www.coleo-net.de/coleo/texte/callicerus.htm
AM	CAMPLING	Camponotus (Camponotus) lingniperda (Latreille 1802)	9.44	2.92	4.17		0	1				14	ameisenwiki.de	workers
CB	CARAAURA	Carabus (Tachypus) auratus Linnaeus 1761				m	1			1		30	Zahradnik (1985)
CB	CARACANC	Carabus (Tachypus) cancellatus Illiger 1798				m	1			1		32	Zahradnik (1985)
CB	CARACONV	Carabus (Tomocarabus) convexus Fabricius 1775				x	0	1				20	Zahradnik (1985)
CB	CARACORI	Carabus (Procrustes) coriaceus Linnaeus 1758				h	2		1	1		40	Zahradnik (1985)
CB	CARAMONI	Carabus (Morphocarabus) monilis Fabricius 1792				m	6	1	1	1		32	Zahradnik (1985)
CB	CARANEMO	Carabus (Archicarabus) nemoralis O.F. Müller 1764				h	2	1		1		28	Zahradnik (1985)	according to http://www.naturespot.org.uk/species/carabus-nemoralis 22 - 26
CB	CARAPROB	Carabus (Mesocarabus) problematicus Herbst 1786				h	1	1		1		30	Zahradnik (1985)
CB	CARAVIOL	Carabus (Megodontus) violaceus purpurascens Fabricius 1787				m	8		1	1		35	Zahradnik (1985)	according to http://www.naturespot.org.uk/species/violet-ground-beetle 20 - 30 mm
GA	CARYTRID	Carychium (Saraphia) tridentatum (Risso 1826)				2	0	1			2.1	2.3	http://www.animalbase.uni-goettingen.de/zooweb/servlet/AnimalBase/home/species?id=1829
CB	CAUSLUNA	Callistus lunatus (Fabricius 1775)				sx	2	1	1	1		7	Zahradnik (1985)
SP	CHEIVIRE	Cheiracanthium virescens (Sundevall 1833)					1			1		9.3	http://www.araneae.unibe.ch/data/1413/Cheiracanthium_virescens	male: 6.5; female: 8.4-9.3
CB	CICICAMP	Cicindela (Cicindela) campestris Linnaeus 1758				sx	4	1	1			14.5	Zahradnik (1985)	according to various websites e.g. http://www.habitas.org.uk/groundbeetles/species.asp?item=7122 15 mm
SP	CICUCICU	Cicurina cicur (Fabricius 1793)					2		1			7	http://www.araneae.unibe.ch/data/336/Cicurina_cicur	male: 5-7; female: 5-7
SP	CLUBNEGL	Clubiona neglecta O.P.-Cambridge 1862					2	1	1			9	http://www.araneae.unibe.ch/data/813/Clubiona_neglecta	male: 4-7; female: 5-9
SP	CNEPOBSC	Cnephalocotes obscurus (Blackwall 1834)					4	1	1	1		2	http://www.araneae.unibe.ch/data/905/Cnephalocotes_obscurus	male: 1.5-1.9; female: 1.5-2
GA	COCHLUBR	Cochlicopa lubrica (O.F. Muller 1774)				1	23	1	1	1	6.3	7.5	http://www.animalbase.uni-goettingen.de/zooweb/servlet/AnimalBase/home/species?id=1200
GA	COMASEPT	Cochlostoma (Cochlostoma) septemspirale (Razoumowsky 1789)				2	1	1			7.5	10.2	http://www.animalbase.uni-goettingen.de/zooweb/servlet/AnimalBase/home/species?id=1486
GA	CONALAMI	Cochlodina (Cochlodina) laminata (Montagu 1803)				2	2		1		16	17	http://www.animalbase.uni-goettingen.de/zooweb/servlet/AnimalBase/home/species?id=179
GA	DEROSPEC	Deroceras sp. (likely Deroceras (Deroceras) reticulatum (O.F. Muller 1774))				2	23	1	1	1		60	http://www.animalbase.uni-goettingen.de/zooweb/servlet/AnimalBase/home/species?id=694	D. reticulatum
CB	DIACGERM	Diachromus germanus (Linnaeus 1758)				m	1		1			10	http://www.kerbtier.de/cgi-bin/enFSearch.cgi?Fam=Carabidae&Sort=alpha&Genus=m
SP	DICYNIGR	Dicymbium nigrum brevisetosum (Blackwall 1834)					1		1			2.7	http://www.araneae.unibe.ch/data/3112/Dicymbium_nigrum-brevisetosum	male: 1.8-2.5; female: 2-2.7
ST	DINAANGU	Dinaraea angustula (Gyllenhall 1810)				m	3	1	1	1		3.7	http://www.coleo-net.de/coleo/texte/dinaraea.htm
SP	DIPOMELA	Dipoena melanogaster (C.L. Koch 1837)					0	1				3.6	http://www.araneae.unibe.ch/data/744/Dipoena_melanogaster	male: 2.5-3.5; female: 2.5-3.6
SP	DRASCUPR	Drassodes cupreus (Blackwall 1834)					3	1		1		19	http://www.araneae.unibe.ch/data/498/Drassodes_cupreus	male: 8-19; female: 9-15
SP	DRASLAPI	Drassodes lapidosus (Walckenaer 1802)					0	1				14.7	http://www.araneae.unibe.ch/data/654/Drassodes_lapidosus	male: 6-13.3; female: 9.3-14.7
SP	DRASPUBE	Drassodes pubescens (Thorell 1856)					16	1	1	1		9.6	http://www.araneae.unibe.ch/data/1124/Drassodes_pubescens	male: 6-7.3; female: 5.3-9.6
SP	DRSYPRAE	Drassyllus praeficus (L. Koch 1866)					14	1	1	1		8.1	http://www.araneae.unibe.ch/data/1084/Drassyllus_praeficus	male: 5-6.7; female: 4.9-8.1
SP	DRSYPUMI	Drassyllus pumilus (C.L. Koch 1839)					6		1	1		4.8	http://www.araneae.unibe.ch/data/1138/Drassyllus_pumilus	male: 3-4.5; female: 3-4.8
SP	DRSYPUSI	Drassyllus pusillus (C.L. Koch 1833)					15	1	1	1		5.5	http://www.araneae.unibe.ch/data/1149/Drassyllus_pusillus	male: 3.5-4.6; female: 4-5.5
ST	DRUSCANA	Drusilla canaliculata (Fabricius 1787)				m	8	1	1	1		5	http://www.naturespot.org.uk/species/drusilla-canaliculata	about 5 mm
SP	DYSDERYT	Dysdera erythrina (Walckenaer 1802)					3	1	1	1		14	http://www.araneae.unibe.ch/data/367/Dysdera_erythrina	male: 6-8; female: 9-14
SP	ENOPTHOR	Enoplognatha thoracia (Hahn 1833)					5	1	1			5.9	http://www.araneae.unibe.ch/data/1219/Enoplognatha_thoracica	male: 2.6-4.5; female: 3-5.9
SP	EPISTRUN	Episinus truncatus Latreille 1809					0		1			6.2	http://www.araneae.unibe.ch/data/1286/Episinus_truncatus	male: 5; female: 5-6.2
GA	EUCOFULV	Euconulus (Euconulus) fulvus (O.F. Muller 1774)				2	0	1	1		3.1	3.5	http://www.animalbase.uni-goettingen.de/zooweb/servlet/AnimalBase/home/species?id=1282
SP	EUOPFRON	Euophrys frontalis (Walckenaer 1802)					6	1	1	1		4.48	http://www.araneae.unibe.ch/data/434/Euophrys_frontalis	male: 2.65-3.82; female: 3.1-4.48
SP	EURYFLAV	Euryopis flavomaculata (C.L. Koch 1836)					0	1				4	http://www.araneae.unibe.ch/data/418/Euryopis_flavomaculata	male:3; female: 4
SP	EVARARCU	Evarcha arcuata (Clerck 1757)					0		1			7	http://www.araneae.unibe.ch/data/215/Evarcha_arcuata	male: 5.1-6.3; female: 7
SP	EVARFALC	Evarcha falcata (Clerck 1757)					0	1				7.7	http://www.araneae.unibe.ch/data/393/Evarcha_falcata	male: 4.35-5.9; female: 5-7.7
AM	FORMCUNI	Formica (Serviformica) cunicularia Latreille 1798	9.53	2.55	4.93		22	1	1	1		7.5	ameisenwiki.de	workers
AM	FORMPRAT	Formica (Formica) pratensis Retzius 1783	9.5	2.6	5		14	1	1	1		9	ameisenwiki.de	workers
AM	FORMRUFA	Formica (Formica) rufa Linnaeus 1761	6.2	4	4		2		1			9	ameisenwiki.de	workers
AM	FORMRUFI	Formica (Serviformica) rufibarbis Fabricius 1793	10.38	2.05	3.82		21	1	1	1		7.5	ameisenwiki.de	workers
AM	FORMSANG	Formica (Raptiformica) sanguinea Latreille 1798	8.2	3.92	4.82		6	1		1		9	antwiki.org	workers
SP	GONGLATE	Gongylidiellum latebricola (O.P.-Cambridge 1871)					1		1			1.5	http://www.araneae.unibe.ch/data/664/Gongylidiellum_latebricola	male: 1.5; female: 1.5
OR	GRYLCAMP	Gryllus campestris Linnaeus 1758					14	1	1	1		27	dozends of resources incl. Arkive.org, wikipedia, eol.org; the exception is orthoptera.ch which gives slightly higher values	most sites: males: 19-23, females 17-22; orthoptera.ch: males: 18-26, females: 19-27
SP	HAHNNAVA	Hahnia nava (Blackwall 1841)					13	1	1	1		2	http://www.araneae.unibe.ch/data/807/Hahnia_nava	male: 1.5-2; female: 1.5-2
SP	HAPLKULC	Haplodrassus kulczynskii (Lohmander 1942)					9	1		1		4.32	http://www.araneae.unibe.ch/data/677/Haplodrassus_kulczynskii	male: 3.04-3.64; female: 2.48-4.32
SP	HAPLSIGN	Haplodrassus signifer (C.L. Koch 1839)					12	1	1	1		11.8	http://www.araneae.unibe.ch/data/1246/Haplodrassus_signifer	male: 4.7-7.4; female: 5.1-11.8
SP	HARPHOMB	Harpactea hombergi (Scopoli 1763)					1		1			5.5	http://www.araneae.unibe.ch/data/593/Harpactea_hombergi	male: 4.5-5.5; female: 4-5
SP	HARPLEPI	Harpactea lepida (C.L. Koch 1838)					2	1	1	1		7	http://www.araneae.unibe.ch/data/698/Harpactea_lepida	male: 5-7; female: 5-7
CB	HAUSDIMI	Harpalus (Harpalus) dimidiatus (P. Rossi 1790)				x	12	1	1	1		14	http://www.kerbtier.de/cgi-bin/enFSearch.cgi?Fam=Carabidae&Sort=alpha&Genus=m
CB	HAUSLATU	Harpalus (Harpalus) latus (Linnaeus 1758)				m	4	1				11	http://www.kerbtier.de/cgi-bin/enFSearch.cgi?Fam=Carabidae&Sort=alpha&Genus=m (min 8.2 according to http://www.habitas.org.uk/groundbeetles/species.asp?Item=7397, max the same)
CB	HAUSRUBR	Harpalus (Harpalus) rubripes (Duftschmid 1812)				m	2		1	1		12.2	8-11 according to http://www.kerbtier.de/cgi-bin/enFSearch.cgi?Fam=Carabidae&Sort=alpha&Genus=m, 8.5-12.2 according to http://www.habitas.org.uk/groundbeetles/species.asp?item=7401
GA	HEIXPOMA	Helix pomatia Linnaeus 1758				2	3	1	1		41	50	http://www.animalbase.uni-goettingen.de/zooweb/servlet/AnimalBase/home/species?id=812
GA	HELIITAL	Helicella itala (Linnaeus 1758)				3	13	1	1	1	17	25	http://www.animalbase.uni-goettingen.de/zooweb/servlet/AnimalBase/home/species?id=1310
SP	HEUSCUPR	Heliophanus cupreus (Walckenaer 1802)					5	1	1			5.8	http://www.araneae.unibe.ch/data/504/Heliophanus_cupreus	male: 3.6-4; female: 4.6-5.8
SP	HEUSFLAV	Heliophanus flavipes (Hahn 1832)					6		1	1		6	http://www.araneae.unibe.ch/data/416/Heliophanus_flavipes	male: 3-6; female: 3-6
SP	HISTTORP	Histopona torpida (C.L. Koch 1837)					1	1	1			7.2	http://www.araneae.unibe.ch/data/1240/Histopona_torpida	male: 4.5-6.5; female: 5.8-7.2
SP	HYPOSANG	Hypsosinga sanguinea (C.L. Koch 1844)					1		1	1		5.4	http://www.araneae.unibe.ch/data/1150/Hypsosinga_sanguinea	male: 3-3.5; female: 4-5.4
SP	LASAPRON	Lasaeola prona (Menge 1868)					2			1		3	http://www.araneae.unibe.ch/data/2129/Lasaeola_prona	male: 2-2.8; female: 2-3
AM	LASIFLAV	Lasius (Cautolasius) flavus (Fabricius 1782)	8.61	3.22	5.12		11	1	1	1		4	ameisenwiki.de	workers
AM	LASIFULI	Lasius (Dendrolasius) fuliginosus (Latreille 1798)	4.79	4.11	5.34		4	1	1			6	ameisenwiki.de	workers
AM	LASINIGE	Lasius (Lasius) niger (Linnaeus 1758)	9.05	3.74	5.2		1		1			5	ameisenwiki.de	workers
AM	LASIPARA	Lasius (Lasius) paralienus Seifert 1992	9.55	2.52	5.31		24	1	1	1		4	alienus from Kutter (1978) which would have included the paralienus	workers
CB	LEISPICE	Leistus (Leistus) piceus Fröhlich 1799				h	0			1		9.5	http://www.coleo-net.de/coleo/texte/leistus.htm
AM	LEPTSP01	Leptothorax sp. 1 (likely now Temnothorax)	5.7	3.95	1.52		0		1					workers
AM	LEPTSP02	Leptothorax sp. 2 (incomplete queen) (likely now Temnothorax)					0		1					workers
CB	LICIDEPR	Licinus (Licinus) depressus (Paykull 1790)				x	0			1		11	http://www.kerbtier.de/cgi-bin/enFSearch.cgi?Fam=Carabidae&Sort=alpha&Genus=m
AS	LIGIHYPN	Ligidium hypnorum (Cuvier 1792)					3	1	1	1		10	7-10 according to http://hypersoil.uni-muenster.de/0/07/06/15.htm and http://www.naturabohemica.cz/ligidium-hypnorum/,max rarely more than 9 mm in http://en.wikipedia.org/wiki/Ligidium_hypnorum
SP	MALTPICT	Eratigena picta (Simon 1870)					1	1				9	http://www.araneae.unibe.ch/data/1026/Eratigena_picta	male: 5.5-8; female: 6-9
SP	MEIOAFFI	Agyneta affinis (Kulczynski 1898)					2		1			2	http://www.araneae.unibe.ch/data/70/Agyneta_affinis	male: 1.5-2; female: 1.5-2
SP	MEIOMOLL	Agyneta mollis (O.P.-Cambridge 1871)					1		1			2	http://www.araneae.unibe.ch/data/833/Agyneta_mollis	male: 1.5-2; female: 1.5-2
SP	MEIORURE	Agyneta rurestris (C.L. Koch 1836)					4		1	1		3	http://www.araneae.unibe.ch/data/1087/Agyneta_rurestris	male: 1.6-2.3; female: 1.8-3
SP	MERMTRIL	Mermessus trilobatus (Emerton 1882)					5	1	1	1		2.1	http://www.araneae.unibe.ch/data/1277/Mermessus_trilobatus	male: 1.6-2.1; female: 1.6-2.1
ST	METOCLYP	Metopsia clypeata (Müller 1821)				x	7	1	1	1		3	http://www.kaefer-der-welt.de/metopsia_clypeata.htm
SP	MICAFORM	Micaria formicaria (Sundevall 1831)					12	1	1	1		7.5	http://www.araneae.unibe.ch/data/425/Micaria_formicaria	male: 4-5.7; female: 5-7.5
SP	MICAFULG	Micaria fulgens (Walckenaer 1802)					1		1			6	http://www.araneae.unibe.ch/data/441/Micaria_fulgens	male: 3.5-5.5; female: 5-6
SP	MICAPULI	Micaria pulicaria (Sundevall 1831)					6	1	1			4.5	http://www.araneae.unibe.ch/data/1131/Micaria_pulicaria	male: 3-4; female: 2.7-4.5
SP	MICRSUBA	Micrargus subaequalis (Westring 1851)					15	1	1	1		2.2	http://www.araneae.unibe.ch/data/1359/Micrargus_subaequalis	male: 1.6-2; female: 1.5-2.2
SP	MITAVIAR	Microneta viaria (Blackwall 1841)					3	1	1			2.5	http://www.araneae.unibe.ch/data/1388/Microneta_viaria	male: 2-2.5; female: 2-2.5
CB	MOLOPICE	Molops piceus (Panzer 1793)				h	2	1		1		14	Zahradnik (1985)
GA	MONAINCA	Monachoides incarnatus (O.F. Muller 1774)				2	0		1		13.5	16	http://www.animalbase.uni-goettingen.de/zooweb/servlet/AnimalBase/home/species?id=1323
AM	MYCARUBR	Myrmica rubra (Linnaeus 1758)	5.91	7.39	7.21		1	1				6	ameisenwiki.de	workers
AM	MYCARUGI	Myrmica ruginodis Nylander 1846	5.17	5.61	6.45		1	1	1			6	ameisenwiki.de	workers
AM	MYCASABU	Myrmica sabuleti Meinert 1861	8.7	2.25	4.35		19	1	1	1		5.5	ameisenwiki.de for min, Kutter (1978) for max	workers
AM	MYCASCAB	Myrmica scabrinodis Nylander 1846	8.07	8.65	6.58		6	1	1	1		6	ameisenwiki.de	workers
AM	MYCASCHE	Myrmica schencki Emery 1895	10.66	2.18	3.66		15	1	1	1		5.2	ameisenwiki.de for min, Kutter (1978) for max	workers
AM	MYCASPEC	Myrmica specioides Bondroit 1918	10.83	1.88	2.99		7		1	1		4.5	Kutter (1978)	workers
ST	MYCECLAV	Mycetoporus clavicornis (Stephens 1832)				m	1			1		4	http://www.coleo-net.de/coleo/texte/mycetoporus.htm
ST	MYCELEPI	Mycetoporus lepidus Gravenhorst 1802				m	0		1			5	http://www.coleo-net.de/coleo/texte/mycetoporus.htm
AM	MYNAGRAM	Myrmecina graminicola (Latreille 1802)					5		1	1		3.6	antwiki.org/ http://eol.org/pages/474347/hierarchy_entries/52171277/details	workers
SP	MYRMFORM	Myrmarachne formicaria (De Geer 1778)					17	1	1	1		6.5	http://www.araneae.unibe.ch/data/426/Myrmarachne_formicaria	male: 5-6.5; female: 4.75-6.1
SP	NEMASANG	Nematogmus sanguinolentus (Walckenaer 1842)					2		1	1		2.5	http://www.araneae.unibe.ch/data/1153/Nematogmus_sanguinolentus	male: 1.7-2.2; female: 2-2.5
GA	NESOHAMM	Nesovitrea (Perpolita) hammonis (Ström 1765)				2	7	1	1	1	3.8	4.1	http://www.animalbase.uni-goettingen.de/zooweb/servlet/AnimalBase/home/species?id=1247
ST	OCYPAENE	Ocypus (Pseudocypus) aeneocephalus (De Geer 1774)				m	0	1				15	http://www.insektenbox.de/kaefer/ocypae.htm
ST	OCYPOLEN	Ocypus (Ocypus) olens (O. Müller 1764)				m	8	1	1	1		32	http://www.kerbtier.de/cgi-bin/enFSearch.cgi?Fam=Staphylinidae&Sort=alpha&Genus=m
ST	OCYPOPHT	Ocypus (Ocypus) ophthalmicus (Scopoli 1763)				x	1			1		22	http://www.kerbtier.de/cgi-bin/enFSearch.cgi?Fam=Staphylinidae&Sort=alpha&Genus=m
ST	OCYPPICI	Ocypus (Pseudocypus) picipennis (Fabricius 1793)				m	3	1	1	1		16	http://archive.org/stream/taschenbuchfrkfe00sche/taschenbuchfrkfe00sche_djvu.txt
SP	OEDOFUSC	Oedothorax fuscus (Blackwall 1834)					0	1				3	http://www.araneae.unibe.ch/data/478/Oedothorax_fuscus	male: 2-2.3; female: 2.1-3
AS	ONISASEL	Oniscus asellus Linnaeus 1758					2		1	1		18	max 16 mm according to http://www.arkive.org/common-woodlouse/oniscus-asellus/ and 18 mm according to http://hypersoil.uni-muenster.de/0/07/06/14.htm and http://www.bmig.org.uk/species/oniscus-asellus-ssp-asellus	multiple other sources say the same
ST	ONTHMURI	Ontholestes murinus (Linnaeus 1758)				x	1			1		14	http://www.naturespot.org.uk/species/ontholestes-murinus	around 14 mm
ST	OXYPBRAC	Oxypoda brachyptera (Stephens 1832)				x	1			1		2.3	http://www.coleo-net.de/coleo/texte/oxypoda.htm
SP	OZYPATOM	Ozyptila atomaria (Panzer 1801)					3		1	1		6	http://www.araneae.unibe.ch/data/233/Ozyptila_atomaria	male: 3-4; female: 4-6
SP	OZYPCLAV	Ozyptila claveata (Walckenaer 1837)					7	1	1			4	http://www.araneae.unibe.ch/data/351/Ozyptila_claveata	male: 2-4; female: 3-4
SP	OZYPPULL	Ozyptila pullata (Thorell 1875)					4			1		3.6	http://www.araneae.unibe.ch/data/1133/Ozyptila_pullata	male: 3.1-3.2; female: 3.3-3.6
SP	OZYPSCAB	Ozyptila scabricula (Westring 1851)					1		1	1		4.8	http://www.araneae.unibe.ch/data/1113/Ozyptila_scabricula	male: 2-3; female: 3-4.8
SP	OZYPSIMP	Ozyptila simplex (O.P.-Cambridge 1862)					5		1			5.1	http://www.araneae.unibe.ch/data/1297/Ozyptila_simplex	male: 2-3; female: 4-5.1
SP	PACHDEGE	Pachygnatha degeeri Sundevall 1830					8	1	1	1		4.2	http://www.araneae.unibe.ch/data/191/Pachygnatha_degeeri	male: 3-3.5; female: 3.5-4.2
ST	PAEDLITT	Paederus (Poederomorphus) littoralis Gravenhorst 1802				m	14	1	1	1		8.5	http://www.kaefer-der-welt.de/paederus_littoralis.htm
CB	PANABIPU	Panagaeus (Panagaeus) bipustulatus (Fabricius 1775)				x	1	1				8	http://www.kaefer-der-welt.de/panagaeus__bipustulatus.htm
SP	PAPSMENG	Panamomops mengei (Simon 1926)					1	1	1			1.6	http://www.araneae.unibe.ch/data/762/Panamomops_mengei	male: 1.4-1.6; female: 1.4-1.6
SP	PARDBIFA	Pardosa bifasciata (C.L. Koch 1834)					13		1	1		6	http://www.araneae.unibe.ch/data/51/Pardosa_bifasciata	male:4.4; female: 6
SP	PARDHORT	Pardosa hortensis (Thorell 1872)					12	1	1	1		6	http://www.araneae.unibe.ch/data/599/Pardosa_hortensis	male:4.5; female: 5-6
SP	PARDMONT	Pardosa monticola (Clerck 1757)					6		1	1		7	http://www.araneae.unibe.ch/data/855/Pardosa_monticola	male: 4-5; female: 5-7
SP	PARDPALU	Pardosa palustris (Linnaeus 1758)					9		1	1		7	http://www.araneae.unibe.ch/data/944/Pardosa_palustris	male: 5-6; female: 6-7
SP	PARDPRAT	Pardosa prativaga L. Koch 1870					1		1			7.5	http://www.araneae.unibe.ch/data/1091/Pardosa_prativaga	male: 5.2-6.5; female: 5.2-7.5
SP	PARDPULL	Pardosa pullata (Clerck 1757)					22	1	1	1		6	http://www.araneae.unibe.ch/data/1134/Pardosa_pullata	male: 4-5; female: 4-6
SP	PARDSALT	Pardosa saltans (Topfer-Hofmann 2000)					9	1	1	1		7	http://www.araneae.unibe.ch/data/1103/Pardosa_saltans	male: 4.6-6; female: 5.5-7
CB	PAROMACU	Parophonus (Parophonus) maculicornis (Duftschmid 1812)				m	1		1			7.8	http://www.kerbtier.de/cgi-bin/deFSearch.cgi?Fam=Carabidae&Sort=alpha&Genus=f
AS	PHIAMUSC	Philoscia muscorum (Scopoli 1763)					4		1			11	http://www.bmig.org.uk/species/philoscia-muscorum; http://www.bumblebee.org/invertebrates/CRUSTACEAa.htm#PhilosciaMuscorum
ST	PHILLEPI	Philonthus (Philonthus) lepidus (Gravenhorst 1802)				x	7		1	1		7	http://www.zeno.org/Naturwissenschaften/M/Reitter,+Edmund/Fauna+Germanica.+Die+K%C3%A4fer+des+Deutschen+Reiches/2.+Band/2.+Familienreihe+Polyphaga/1.+Familienreihe+Staphylinoidea/2.+Familie+Staphylinidae/5.+Unterfamilie+Staphylininae/102.+Gattung+Philonthus
ST	PHILVARI	Philonthus (Philonthus) varians (Paykull 1789)				m	1			1		6	http://www.naturespot.org.uk/species/philonthus-varians	about 6 mm
SP	PHLEFASC	Phlegra fasciata (Hahn 1826)					1		1			7.6	http://www.araneae.unibe.ch/data/399/Phlegra_fasciata	male: 4.3-7.4; female: 5.3-7.6
SP	PHRUFEST	Phrurolithus festivus (C.L. Koch 1835)					14	1	1			3.2	http://www.araneae.unibe.ch/data/408/Phrurolithus_festivus	male: 2.2-2.9; female: 2.4-3.2
SP	PHRUMINI	Phrurolithus minimus C.L. Koch 1839					3		1			3.3	http://www.araneae.unibe.ch/data/796/Phrurolithus_minimus	male: 2.1-2.7; female: 2.4-3.3
SP	PHRUNIGR	Phrurolithus nigrinus (Simon 1878)					6			1		4	http://www.araneae.unibe.ch/data/840/Phrurolithus_nigrinus	male: 2-3; female: 2-4
SP	PISAMIRA	Pisaura mirabilis (Clerck 1757)					3		1	1		15	http://www.araneae.unibe.ch/data/812/Pisaura_mirabilis	male: 10-13; female: 12-15
ST	PLATFULV	Platydracus (Platydracus) fulvipes (Scopoli 1763)				h	1		1			17	http://www.kaefer-der-welt.de/platydracus__fulvipes.htm
ST	PLATSTER	Platydracus (Platydracus) stercorarius (Olivier 1795)				x	11		1	1		20	>20 http://www.naturespot.org.uk/species/platydracus-stercorarius; 11-14 http://www.kendalluk.com/coleoptera.htm; 14-18 http://www.gardensafari.nl/english/picpages/platydracus_stercorarius.htm; 12-15 http://www.insektenbox.de/kaefer/platst.htm
SP	POCAJUNC	Pocadicnemis juncea Locket & Millidge 1953					3	1	1			2	http://www.araneae.unibe.ch/data/636/Pocadicnemis_juncea	male: 1.7-1.8; female: 1.9-2
SP	POCAPUMI	Pocadicnemis pumila (Blackwall 1841)					2	1				2.3	http://www.araneae.unibe.ch/data/1137/Pocadicnemis_pumila	male: 1.8-2; female: 1.8-2.3
CB	POECCUPR	Poecilus (Poecilus) cupreus (Linnaeus 1758)				m	2	1	1	1		13	Zahradnik (1985)	according to http://www.habitas.org.uk/groundbeetles/species.asp?item=7284 and http://www.naturespot.org.uk/species/poecilus-cupreus 11 - 13
AM	POLYRUFE	Polyergus rufescens (Latreille 1798)	10.5	2	3.5		7		1	1		6.98	antwiki.org	workers
AM	PONECOAR	Ponera coarctata (Latreille 1802)	9.12	3.02	4.81		3	1	1			3.5	ameisenwiki.de	workers
CB	PTERBURM	Pterostichus (Cheporus) burmeisteri Heer 1838				m	0	1				15	http://www.kerbtier.de/cgi-bin/deFSearch.cgi?Fam=Carabidae&Sort=alpha&Genus=f
CB	PTERMADI	Pterostichus (Steropus) madidus (Fabricius 1775)				m	3	1		1		20	http://www.habitas.org.uk/groundbeetles/species.asp?item=7291; http://www.naturespot.org.uk/species/black-clock-beetle
CB	PTEROVOI	Pterostichus (Phonias) ovoideus (Sturm 1824)				h	3	1	1			7.5	http://www.kerbtier.de/cgi-bin/deFSearch.cgi?Fam=Carabidae&Sort=alpha&Genus=f
GA	PUNCPYGM	Punctum (Punctum) pygmaeum (Draparnaud 1801)				2	11	1	1	1	1.4	1.6	http://www.animalbase.uni-goettingen.de/zooweb/servlet/AnimalBase/home/species?id=1856
GA	PUPIMUSC	Pupilla (Pupilla) muscorum (Linnaeus 1758)				3	6		1	1	3.5	4	http://www.animalbase.uni-goettingen.de/zooweb/servlet/AnimalBase/home/species?id=1209
ST	QUEDSEMI	Quedius (Raphirus) semiobscurus (Marsham 1802)				x	1		1			9	derived from key that seems to include Q. semiobscurus only as a synonym for rufipes and semiaeneus http://www.zeno.org/Naturwissenschaften/M/Reitter,+Edmund/Fauna+Germanica.+Die+K%C3%A4fer+des+Deutschen+Reiches/2.+Band/2.+Familienreihe+Polyphaga/1.+Familienreihe+Staphylinoidea/2.+Familie+Staphylinidae/5.+Unterfamilie+Staphylininae/90.+Gattung+Quedius . According to another paper at least rufipes…
ST	QUEDSPEC	Quedius sp.					0		1
SP	ROBELIVI	Robertus lividus (Blackwall 1836)					1	1				4.5	http://www.araneae.unibe.ch/data/737/Robertus_lividus	male: 2.5-4; female: 2.5-4.5
SP	ROBENEGL	Robertus neglectus (O.P.-Cambridge 1871)					0			1		2.5	http://www.araneae.unibe.ch/data/815/Robertus_neglectus	male: 1.5-2.5; female: 2-2.5
ST	RUGIERIC	Rugilus erichsoni (Fauvel 1867)				m	1		1			4	http://www.kerbtier.de/cgi-bin/enFSearch.cgi?Fam=Staphylinidae&Sort=alpha&Genus=m
SP	SCOTPALL	Scotina palliardii (L. Koch 1881)					3			1		3.2	http://www.araneae.unibe.ch/data/922/Scotina_palliardii	male: 2-2.8; female: 2.4-3.2
CB	SEMISIGN	Harpalus (Semiophonus) signaticornis (Duftschmid 1812)				x	1		1			7	as Harpalus signaticornis in http://www.kerbtier.de/cgi-bin/deFSearch.cgi?Fam=Carabidae&Sort=alpha&Genus=f
ST	SEPEIMMA	Sepedophilus immaculatus (Stephens 1832)				m	1	1				3	http://www.kerbtier.de/cgi-bin/enFSearch.cgi?Fam=Staphylinidae&Sort=alpha&Genus=m
SP	SIBIAURO	Sibianor aurocinctus (Ohlert 1865)					2	1		1		4	http://www.araneae.unibe.ch/data/260/Sibianor_aurocinctus	male: 2.8-4; female: 2.8-4
AM	SOLEFUGA	Solenopsis fugax (Latreille 1798)	10.86	1.65	3.23		8		1	1		3	antwiki.org	workers
ST	STAPDIMI	Staphylinus dimidiaticornis Gemminger 1851				x	1	1	1			22	http://www.coleo-net.de/coleo/texte/staphylinus.htm	refers to group of 4 species; S. dimidiacornis may therefore have narrower size range
SP	STEMLINE	Stemonyphantes lineatus (Linnaeus 1758)					3		1	1		7.5	http://www.araneae.unibe.ch/data/724/Stemonyphantes_lineatus	male: 4; female: 6-7.5
ST	STENOCHR	Stenus ochropus Kiesenwetter 1858				x	3	1	1			3.5	http://www.kerbtier.de/cgi-bin/enFSearch.cgi?Fam=Staphylinidae&Sort=alpha&Genus=m
AM	STRUBAUD	Strumigenys baudueri (Emery 1875)					0		1			2.27		workers; 2.27 in this pitfall trap (Braschler 2002)
GA	SUCCOBLO	Succinella oblonga (Draparnaud 1801)				2	2	1			7	8	http://www.animalbase.uni-goettingen.de/zooweb/servlet/AnimalBase/home/species?id=1836
ST	SUNIBICO	Sunius (Sunius) bicolor (Olivier 1795)				x	0		1			4	http://www.coleo-net.de/coleo/texte/sunius.htm
ST	TACHCHRY	Tachyporus chrysomelinus (Linnaeus 1758)				m	1			1		4	http://www.kaefer-der-welt.de/tachyporus__chrysomelinus.htm
ST	TACHDISP	Tachyporus dispar (Paykull 1789)				m	1		1			3.5	http://www.kaefer-der-welt.de/tachyporus__dispar.htm
ST	TACHPUSI	Tachyporus pusillus Gravenhorst 1806				x	3		1			3	http://www.coleo-net.de/coleo/texte/tachyporus.htm
SP	TALAAEQU	Talavera aequipes (O.P.-Cambridge 1871)					6		1	1		2.65	http://www.araneae.unibe.ch/data/66/Talavera_aequipes	male: 2.3-2.54; female: 2.25-2.65
SP	TALAINOP	Talavera inopinata Wunderlich 1993					6	1	1	1		2.2	http://www.araneae.unibe.ch/data/598/Talavera_inopinata	male: 1.9-2; female: 2.1-2.2
AM	TAPIERRA	Tapinoma erraticum (Latreille 1798)	10.3	1.47	4.1		14	1	1			4.2	antwiki.org	workers
AM	TAPIMADE	Tapinoma subboreale Seifert 2012	10.2	1.61	3.42		8			1		8	Kutter (1977)	workers
ST	TASGMELA	Tasgius (Rayacheila) melanarius (Heer 1839)				m	0			1		19	9 mm according to http://www.naturespot.org.uk/species/tasgius-melanarius, 17 mm according to http://www.zin.ru/animalia/coleoptera/eng/tasmelsu.htm and http://www.pbase.com/splluk/image/121853172 and http://www.pbase.com/splluk/image/121853172, 19 mm according to http://www.insektenwelt-wechterswinkel.de/Staphylinidae--k1-21-k2-.htm, c. 20 according to http://insektenfotos.de/forum/index.php?pag…
SP	TENUTENU	Tenuiphantes tenuis (Blackwall 1852)					10	1	1	1		4.3	http://www.araneae.unibe.ch/data/1194/Tenuiphantes_tenuis	male: 2-3.2; female: 2-4.3
AM	TETRCAES	Tetramorium caespitum (Linnaeus 1758)	10.77	2.12	3.08		5	1	1	1		4	antwiki.org	workers
AS	TRACRATH	Trachelipus rathkii (Brandt 1833)					17	1	1	1		15	http://www.bmig.org.uk/species/trachelipus-rathkii
GA	TRICSERI	Trochulus (Trochulus) sericeus (Draparnaud 1801)				2	20	1	1	1	8.5	8.5	http://www.animalbase.uni-goettingen.de/zooweb/servlet/AnimalBase/home/species?id=2552
SP	TROCROBU	Trochosa robusta Simon 1876					16		1	1		18	http://www.araneae.unibe.ch/data/1040/Trochosa_robusta	male: 9-18; female: 11-18
SP	TROCRURI	Trochosa ruricola De Geer 1778					1		1			14	http://www.araneae.unibe.ch/data/1089/Trochosa_ruricola	male: 7-9.5; female: 8-14
SP	TROCTERR	Trochosa terricola Thorell 1856					13	1	1	1		14	http://www.araneae.unibe.ch/data/1208/Trochosa_terricola	male: 7-9; female: 7-14
GA	VALLCOST	Vallonia costata (O.F. Muller 1774)				3	1	1	1		2.5	2.7	http://www.animalbase.uni-goettingen.de/zooweb/servlet/AnimalBase/home/species?id=1886
GA	VALLEXCE	Vallonia excentrica Sterki 1893				3	5	1	1	1	2.1	2.2	http://www.animalbase.uni-goettingen.de/zooweb/servlet/AnimalBase/home/species?id=1215
GA	VERTPYGM	Vertigo (Vertigo) pygmaea (Draparnaud 1801)				2	22	1	1	1	2	2.1	http://www.animalbase.uni-goettingen.de/zooweb/servlet/AnimalBase/home/species?id=1680
GA	VITRPELL	Vitrina pellucida (O.F. Muller 1774)				2	3	1	1		5.3	6	http://www.animalbase.uni-goettingen.de/zooweb/servlet/AnimalBase/home/species?id=1243	animal lenght 10 mm
SP	WALCANTI	Walckenaeria antica (Wider 1834)					9	1	1	1		2.7	http://www.araneae.unibe.ch/data/177/Walckenaeria_antica	male: 1.5-2.3; female: 2-2.7
SP	WALCOBTU	Walckenaeria obtusa Blackwall 1836					0		1			4.2	http://www.araneae.unibe.ch/data/915/Walckenaeria_obtusa	male: 2.9-3.7; 3.2-4.2
ST	XANTELEG	Xantholinus (Polydontophallus) elegans (Olivier 1795)				x	1		1			11	http://www.zeno.org/Naturwissenschaften/M/Reitter,+Edmund/Fauna+Germanica.+Die+K%C3%A4fer+des+Deutschen+Reiches/2.+Band/2.+Familienreihe+Polyphaga/1.+Familienreihe+Staphylinoidea/2.+Familie+Staphylinidae/5.+Unterfamilie+Staphylininae/108.+Gattung+Xantholinus	7-8 for example specimen in http://www.galerie-insecte.org/galerie/esp-page.php?genre=xantholinus&espece=elegans
ST	XANTLINE	Xantholinus (Xantholinus) linearis (Olivier 1795)				m	2		1			9	http://www.kaefer-der-welt.de/xantholinus__linearis.htm
ST	XANTLONG	Xantholinus (Xantholinus) longiventris Heer 1839				m	0		1			9	http://books.google.ch/books?id=LyvlAgAAQBAJ&pg=PA143&lpg=PA143&dq=xantholinus+longiventris+mm&source=bl&ots=JZxu-wYaFJ&sig=FIW9ey2nfkHdk4QdNinNMj-8iB8&hl=en&sa=X&ei=LeHtU9rVHa2O7QautoH4DQ&ved=0CG4Q6AEwCQ#v=onepage&q=xantholinus%20longiventris%20mm&f=false
SP	XYSTCRIS	Xysticus cristatus (Clerck 1757)					2			1		8	http://www.araneae.unibe.ch/data/480/Xysticus_cristatus	male: 3.5-6.1; female: 4.7-8
SP	XYSTERRA	Xysticus erraticus (Blackwall 1834)					3		1	1		8	http://www.araneae.unibe.ch/data/364/Xysticus_erraticus	male: 4-5; female: 6-8
SP	XYSTKOCH	Xysticus kochi Thorell 1872					6	1	1	1		10.8	http://www.araneae.unibe.ch/data/663/Xysticus_kochi	male: 4-5.4; female: 6-10.8
SP	XYSTROBU	Xysticus robustus (Hahn 1832)					1			1		12	http://www.araneae.unibe.ch/data/1045/Xysticus_robustus	male: 5-6.9; female: 7-12
SP	ZELOAPRI	Zelotes apricorum (L. Koch 1876)					1	1				9.8	http://www.araneae.unibe.ch/data/196/Zelotes_apricorum	male: 5.1-9.8; female: 5.4-9.8
SP	ZELOEXIG	Zelotes exiguus (Muller & Schenkel 1895)					9		1	1		3	http://www.araneae.unibe.ch/data/385/Zelotes_exiguus	male: 2.5-3; female: 2.1-3
SP	ZELOLATR	Zelotes latreillei (Simon 1878)					10	1	1			9.5	http://www.araneae.unibe.ch/data/687/Zelotes_latreillei	male: 4.5-7.5; female. 5.3-9.5
SP	ZELOPETR	Zelotes petrensis (C.L. Koch 1839)					4	1		1		8.5	http://www.araneae.unibe.ch/data/1008/Zelotes_petrensis	male: 4.5-6.5; female: 3.5-8.5
SP	ZODAITAL	Zodarion italicum (Canestrini 1868)					1		1			4.3	http://www.araneae.unibe.ch/data/629/Zodarion_italicum	male: 1.6-2.9; female: 2.1-4.3
SP	ZORANEMO	Zora nemoralis (Blackwall 1861)					0	1	1	1		5.9	http://www.araneae.unibe.ch/data/825/Zora_nemoralis	male: 3-4; female: 3.5-5.9
SP	ZORASILV	Zora silvestris Kulczynski 1897					4		1			4	http://www.araneae.unibe.ch/data/1255/Zora_silvestris	male: 3-4; female: 3.5-4
SP	ZORASPIN	Zora spinimana (Sundevall 1833)					1		1			7.7	http://www.araneae.unibe.ch/data/1318/Zora_spinimana	male: 4.5-5; female: 5-7.7
ST	ZYRALIMB	Pella limbata (Paykull 1789)				x	4	1	1	1		5.5	Zahradnik (1985)
ST	ZYRASIMI	Pella similis (Märkel 1845)				x	5	1	1			4.5	http://www.coleo-net.de/coleo/texte/pella.htm	as Pella similis

## Sheet: CoordinatesSites
Site	N	E
Vicques	47.3638	7.4262
Movelier	47.4136	7.32386
Nenzlingen	47.4486	7.56785
